# Supplementary material for: 3-({[Bis(2-methyl­prop­yl)carbamo­thio­yl]amino}­carbon­yl)benzamide
Source: Acta Crystallogr Sect E Struct Rep Online. 2013 Jun 29;69(Pt 7):o1183. doi: 10.1107/S1600536813017455 (PMC3770438; doi:10.1107/S1600536813017455)
Supplement: Supplementary file 1 [file e-69-o1183-sup1.cif]

##############################################################################
#                                                                            #
# This CIF contains the data in a paper accepted for publication in          #
# Acta Crystallographica Section E. It conforms to the requirements of       #
# Notes for Authors for Acta Crystallographica Section E, and has been       #
# peer reviewed under the auspices of the IUCr Commission on Journals.       #
#                                                                            #
# Full details of the Crystallographic Information File format               #
# are given in the paper "The Crystallographic Information File (CIF):       #
# a New Standard Archive File for Crystallography" by S. R. Hall, F. H.      #
# Allen and I. D. Brown [Acta Cryst. (1991), A47, 655-685].                  #
#                                                                            #
# The current version of the core CIF dictionary is obtainable from          #
# ftp://ftp.iucr.org/pub/cif_core.dic.                                       #
#                                                                            #
# Software is freely available for graphical display of the structure(s)     #
# in this CIF. For information consult the CIF software page                 #
# http://www.iucr.org/resources/cif/software.                                #
#                                                                            #
# This file may be used for bona fide research purposes within the           #
# scientific community so long as proper attribution is given to the journal # 
# article from which it was obtained.                                        #
#                                                                            #
##############################################################################
data_global
_audit_creation_method     SHELXL-97
_journal_date_recd_electronic     2013-06-24
_journal_date_accepted     2013-06-25
_journal_name_full     'Acta Crystallographica, Section E'
_journal_year     2013
_journal_volume     69
_journal_issue      7
_journal_page_first     o1183
_journal_page_last     o1183
_journal_paper_category     QO
_journal_paper_doi     10.1107/S1600536813017455
_journal_coeditor_code     HG5326
_publ_contact_author_name     ' Edward RT Tiekink '
_publ_contact_author_address
;
Department of Chemistry, University of Malaya,
50603 Kuala Lumpur, Malaysia
;
_publ_contact_author_email
;
edward.tiekink@gmail.com
;
_publ_contact_author_fax     ' +60 3 7967 4193 '
_publ_contact_author_phone     ' +60 3 7967 6775 '
_publ_section_title
;
3-({[Bis(2-methylpropyl)carbamothioyl]amino}carbonyl)benzamide
;
loop_
    _publ_author_name
    _publ_author_footnote
    _publ_author_address
    'N. Selvakumaran' .
;
Department of Chemistry, National Institute of Technology,
Tiruchirappalli 620 015, India
;
    'Karvembu, R.'
;
Additional correspondence author, e-mail: kar@nitt.edu.
;
;
Department of Chemistry, National Institute of Technology,
Tiruchirappalli 620 015, India
;
    'Ng, Seik Weng' .
;
Department of Chemistry, University of Malaya,
50603 Kuala Lumpur, Malaysia
Chemistry Department,
Faculty of Science, King Abdulaziz University,
PO Box 80203 Jeddah, Saudi Arabia
;
    'Tiekink, Edward R. T.' .
;
Department of Chemistry, University of Malaya,
50603 Kuala Lumpur, Malaysia
;
_publ_section_synopsis     .
data_I
_audit_creation_method     SHELXL-97
_chemical_name_systematic
;
3-({[Bis(2-methylpropyl)carbamothioyl]amino}carbonyl)benzamide
;
_chemical_name_common     ?
_chemical_formula_moiety     'C17 H25 N3 O2 S'
_chemical_formula_sum     'C17 H25 N3 O2 S'
_chemical_formula_iupac     'C17 H25 N3 O2 S'
_chemical_formula_weight     335.46
_chemical_melting_point     ?
_symmetry_cell_setting     orthorhombic
_symmetry_space_group_name_H-M     'P 21 21 2'
_symmetry_space_group_name_Hall     'P 2 2ab'
loop_
    _symmetry_equiv_pos_as_xyz
    'x, y, z'
    '-x, -y, z'
    '-x+1/2, y+1/2, -z'
    'x+1/2, -y+1/2, -z'
_cell_length_a     13.9870(4)
_cell_length_b     15.7103(4)
_cell_length_c     8.5532(3)
_cell_angle_alpha     90.00
_cell_angle_beta     90.00
_cell_angle_gamma     90.00
_cell_volume     1879.48(10)
_cell_formula_units_Z     4
_cell_measurement_reflns_used     3818
_cell_measurement_theta_min     2.3764
_cell_measurement_theta_max     29.2717
_cell_measurement_temperature     100(2)
_exptl_crystal_description     block
_exptl_crystal_colour     colourless
_exptl_crystal_size_max     0.40
_exptl_crystal_size_mid     0.30
_exptl_crystal_size_min     0.20
_exptl_crystal_density_diffrn     1.186
_exptl_crystal_density_meas     ?
_exptl_crystal_density_method     'not measured'
_exptl_crystal_F_000     720
_exptl_absorpt_coefficient_mu     0.184
_exptl_absorpt_correction_type     multi-scan
_exptl_absorpt_process_details     '(CrysAlis PRO; Agilent, 2013)'
_exptl_absorpt_correction_T_min     0.9299
_exptl_absorpt_correction_T_max     0.9640
_diffrn_ambient_temperature     100(2)
_diffrn_radiation_type     MoK\a
_diffrn_radiation_wavelength     0.71073
_diffrn_radiation_source     'SuperNova (Mo) X-ray Source'
_diffrn_radiation_monochromator     Mirror
_diffrn_measurement_device_type
                  'Agilent SuperNova Dual diffractometer with an Atlas detector'
_diffrn_measurement_method     '\w scan'
_diffrn_detector_area_resol_mean     10.4041
_diffrn_reflns_number     6635
_diffrn_reflns_av_R_equivalents     0.0195
_diffrn_reflns_av_sigmaI/netI     0.0362
_diffrn_reflns_theta_min     2.38
_diffrn_reflns_theta_max     27.50
_diffrn_reflns_theta_full     27.50
_diffrn_measured_fraction_theta_max     0.981
_diffrn_measured_fraction_theta_full     0.981
_diffrn_reflns_limit_h_min     -17
_diffrn_reflns_limit_h_max     18
_diffrn_reflns_limit_k_min     -17
_diffrn_reflns_limit_k_max     20
_diffrn_reflns_limit_l_min     -7
_diffrn_reflns_limit_l_max     10
_diffrn_standards_number     0
_diffrn_standards_interval_count     0
_diffrn_standards_interval_time     0
_diffrn_standards_decay_%     0
_reflns_number_total     4007
_reflns_number_gt     3694
_reflns_threshold_expression     I>2\s(I)
_refine_ls_structure_factor_coef     Fsqd
_refine_ls_matrix_type     full
_refine_ls_R_factor_all     0.0439
_refine_ls_R_factor_gt     0.0386
_refine_ls_wR_factor_gt     0.0934
_refine_ls_wR_factor_ref     0.0974
_refine_ls_goodness_of_fit_ref     0.999
_refine_ls_restrained_S_all     1.022
_refine_ls_number_reflns     4007
_refine_ls_number_parameters     218
_refine_ls_number_restraints     30
_refine_ls_hydrogen_treatment     constr
_refine_ls_weighting_scheme     calc
_refine_ls_weighting_details
         'calc w=1/[\s^2^(Fo^2^)+(0.0461P)^2^+0.7082P] where P=(Fo^2^+2Fc^2^)/3'
_atom_sites_solution_hydrogens     geom
_atom_sites_solution_primary     direct
_atom_sites_solution_secondary     difmap
_refine_ls_shift/su_max     0.001
_refine_ls_shift/su_mean     0.001
_refine_diff_density_max     0.272
_refine_diff_density_min     -0.238
_refine_ls_extinction_method     none
_refine_ls_extinction_coef     ?
_refine_ls_abs_structure_details     'Flack (1983), 1590 Friedel pairs'
_refine_ls_abs_structure_Flack     -0.03(8)
loop_
    _atom_type_symbol
    _atom_type_description
    _atom_type_scat_dispersion_real
    _atom_type_scat_dispersion_imag
    _atom_type_scat_source
    'C' 'C' 0.0033 0.0016
                         'International Tables Vol C Tables 4.2.6.8 and 6.1.1.4'
    'H' 'H' 0.0000 0.0000
                         'International Tables Vol C Tables 4.2.6.8 and 6.1.1.4'
    'N' 'N' 0.0061 0.0033
                         'International Tables Vol C Tables 4.2.6.8 and 6.1.1.4'
    'O' 'O' 0.0106 0.0060
                         'International Tables Vol C Tables 4.2.6.8 and 6.1.1.4'
    'S' 'S' 0.1246 0.1234
                         'International Tables Vol C Tables 4.2.6.8 and 6.1.1.4'
_computing_data_collection     'CrysAlis PRO (Agilent, 2013)'
_computing_cell_refinement     'CrysAlis PRO (Agilent, 2013)'
_computing_data_reduction     'CrysAlis PRO (Agilent, 2013)'
_computing_structure_solution     'SHELXS97 (Sheldrick, 2008)'
_computing_structure_refinement     'SHELXL97 (Sheldrick, 2008)'
_computing_molecular_graphics
;
ORTEP-3 for Windows (Farrugia, 2012) and DIAMOND (Brandenburg,
2006)
;
_computing_publication_material     'publCIF (Westrip, 2010)'
loop_
    _atom_site_type_symbol
    _atom_site_label
    _atom_site_fract_x
    _atom_site_fract_y
    _atom_site_fract_z
    _atom_site_U_iso_or_equiv
    _atom_site_adp_type
    _atom_site_calc_flag
    _atom_site_refinement_flags
    _atom_site_occupancy
    _atom_site_symmetry_multiplicity
    _atom_site_disorder_assembly
    _atom_site_disorder_group
    S S1 0.01768(4) 0.15262(3) 0.66311(7) 0.03126(14) Uani d . 1 1 . .
    O O1 0.05091(10) 0.60837(8) 0.73835(19) 0.0262(3) Uani d . 1 1 . .
    O O2 0.26459(10) 0.25192(9) 0.70500(17) 0.0268(3) Uani d . 1 1 . .
    N N1 0.12011(13) 0.68211(11) 0.5438(2) 0.0311(4) Uani d . 1 1 . .
    H H11 0.0791 0.7243 0.5533 0.037 Uiso calc R 1 1 . .
    H H12 0.1655 0.6846 0.4727 0.037 Uiso calc R 1 1 . .
    N N2 0.11244(11) 0.28966(10) 0.7599(2) 0.0199(3) Uani d . 1 1 . .
    H H2 0.0705 0.3307 0.7742 0.024 Uiso calc R 1 1 . .
    N N3 0.12403(12) 0.17031(10) 0.9200(2) 0.0253(4) Uani d . 1 1 A .
    C C1 0.11351(14) 0.61468(12) 0.6368(2) 0.0222(4) Uani d . 1 1 . .
    C C2 0.18533(14) 0.54440(12) 0.6160(2) 0.0207(4) Uani d . 1 1 . .
    C C3 0.27479(14) 0.55770(13) 0.5504(3) 0.0247(4) Uani d . 1 1 . .
    H H3 0.2921 0.6127 0.5136 0.030 Uiso calc R 1 1 . .
    C C4 0.33900(16) 0.49082(14) 0.5385(3) 0.0299(5) Uani d . 1 1 . .
    H H4 0.4006 0.5001 0.4948 0.036 Uiso calc R 1 1 . .
    C C5 0.31354(15) 0.41050(13) 0.5902(3) 0.0260(4) Uani d . 1 1 . .
    H H5 0.3578 0.3649 0.5817 0.031 Uiso calc R 1 1 . .
    C C6 0.22343(13) 0.39591(12) 0.6546(2) 0.0204(4) Uani d . 1 1 . .
    C C7 0.15980(13) 0.46342(12) 0.6693(2) 0.0196(4) Uani d . 1 1 . .
    H H7 0.0989 0.4545 0.7157 0.024 Uiso calc R 1 1 . .
    C C8 0.20241(14) 0.30731(12) 0.7075(2) 0.0202(4) Uani d . 1 1 . .
    C C9 0.08818(13) 0.20345(12) 0.7909(2) 0.0221(4) Uani d . 1 1 . .
    C C10 0.11303(17) 0.07868(12) 0.9522(3) 0.0371(6) Uani d D 1 1 . .
    H H10A 0.0508 0.0592 0.9102 0.045 Uiso calc PR 0.500(4) 1 A 1
    H H10B 0.1122 0.0697 1.0668 0.045 Uiso calc PR 0.500(4) 1 A 1
    H H10C 0.0696 0.0722 1.0429 0.045 Uiso calc PR 0.500(4) 1 A 2
    H H10D 0.0812 0.0522 0.8611 0.045 Uiso calc PR 0.500(4) 1 A 2
    C C11 0.1901(3) 0.0265(3) 0.8831(6) 0.0295(8) Uani d PDU 0.500(4) 1 A 1
    H H11A 0.1766 0.0275 0.7683 0.035 Uiso calc PR 0.500(4) 1 A 1
    C C12 0.1752(7) -0.0672(4) 0.9301(7) 0.0374(13) Uani d PDU 0.500(4) 1 A 1
    H H12A 0.1078 -0.0765 0.9566 0.056 Uiso calc PR 0.500(4) 1 A 1
    H H12B 0.2152 -0.0805 1.0209 0.056 Uiso calc PR 0.500(4) 1 A 1
    H H12C 0.1930 -0.1042 0.8426 0.056 Uiso calc PR 0.500(4) 1 A 1
    C C13 0.2851(7) 0.0534(13) 0.895(3) 0.0506(12) Uani d PDU 0.500(4) 1 A 1
    H H13A 0.2886 0.1149 0.8759 0.076 Uiso calc PR 0.500(4) 1 A 1
    H H13B 0.3241 0.0234 0.8175 0.076 Uiso calc PR 0.500(4) 1 A 1
    H H13C 0.3092 0.0409 1.0002 0.076 Uiso calc PR 0.500(4) 1 A 1
    C C11' 0.2013(3) 0.0304(3) 0.9852(6) 0.0295(8) Uani d PD 0.50 1 A 2
    H H11' 0.2189 0.0473 1.0942 0.035 Uiso calc PR 0.500(4) 1 A 2
    C C12' 0.1753(7) -0.0640(4) 0.9979(7) 0.0374(13) Uani d PD 0.50 1 A 2
    H H12D 0.1074 -0.0696 1.0237 0.056 Uiso calc PR 0.500(4) 1 A 2
    H H12E 0.2139 -0.0906 1.0801 0.056 Uiso calc PR 0.500(4) 1 A 2
    H H12F 0.1881 -0.0922 0.8978 0.056 Uiso calc PR 0.500(4) 1 A 2
    C C13' 0.2927(7) 0.0473(13) 0.889(3) 0.0506(12) Uani d PD 0.50 1 A 2
    H H13D 0.2991 0.1085 0.8696 0.076 Uiso calc PR 0.500(4) 1 A 2
    H H13E 0.2883 0.0172 0.7886 0.076 Uiso calc PR 0.500(4) 1 A 2
    H H13F 0.3485 0.0268 0.9467 0.076 Uiso calc PR 0.500(4) 1 A 2
    C C14 0.16514(15) 0.22155(13) 1.0474(3) 0.0274(5) Uani d . 1 1 . .
    H H14A 0.1832 0.2782 1.0063 0.033 Uiso calc R 1 1 A .
    H H14B 0.2240 0.1935 1.0861 0.033 Uiso calc R 1 1 . .
    C C15 0.09549(17) 0.23284(18) 1.1831(3) 0.0410(6) Uani d . 1 1 A .
    H H15 0.0827 0.1756 1.2298 0.049 Uiso calc R 1 1 . .
    C C16 0.00072(19) 0.2703(2) 1.1290(3) 0.0612(9) Uani d . 1 1 . .
    H H16A -0.0273 0.2335 1.0486 0.092 Uiso calc R 1 1 A .
    H H16B 0.0116 0.3272 1.0854 0.092 Uiso calc R 1 1 . .
    H H16C -0.0431 0.2744 1.2181 0.092 Uiso calc R 1 1 . .
    C C17 0.1423(2) 0.28857(19) 1.3076(3) 0.0475(7) Uani d . 1 1 . .
    H H17A 0.2021 0.2622 1.3421 0.071 Uiso calc R 1 1 A .
    H H17B 0.0989 0.2944 1.3971 0.071 Uiso calc R 1 1 . .
    H H17C 0.1557 0.3449 1.2638 0.071 Uiso calc R 1 1 . .
loop_
    _atom_site_aniso_label
    _atom_site_aniso_U_11
    _atom_site_aniso_U_22
    _atom_site_aniso_U_33
    _atom_site_aniso_U_12
    _atom_site_aniso_U_13
    _atom_site_aniso_U_23
    S1 0.0270(3) 0.0254(2) 0.0414(3) -0.0024(2) -0.0020(2) -0.0130(2)
    O1 0.0196(6) 0.0223(7) 0.0367(9) 0.0022(6) 0.0062(6) 0.0054(6)
    O2 0.0231(7) 0.0245(7) 0.0329(9) 0.0073(6) 0.0058(6) 0.0032(6)
    N1 0.0249(9) 0.0254(8) 0.0431(12) 0.0041(7) 0.0082(8) 0.0128(8)
    N2 0.0163(7) 0.0166(7) 0.0268(9) 0.0017(6) 0.0003(7) -0.0011(7)
    N3 0.0212(8) 0.0179(8) 0.0370(10) -0.0007(6) -0.0017(7) 0.0028(7)
    C1 0.0179(9) 0.0216(9) 0.0272(11) -0.0012(8) -0.0013(8) 0.0026(8)
    C2 0.0189(9) 0.0230(9) 0.0202(10) 0.0002(8) -0.0005(7) 0.0013(8)
    C3 0.0226(9) 0.0235(9) 0.0280(11) -0.0006(8) 0.0041(8) 0.0051(9)
    C4 0.0213(10) 0.0330(11) 0.0354(12) -0.0006(9) 0.0101(10) 0.0022(10)
    C5 0.0233(10) 0.0241(10) 0.0307(12) 0.0052(8) 0.0055(9) 0.0014(9)
    C6 0.0200(9) 0.0227(9) 0.0186(9) 0.0006(7) -0.0002(8) 0.0008(8)
    C7 0.0176(8) 0.0218(9) 0.0196(9) -0.0002(7) -0.0002(8) 0.0001(8)
    C8 0.0213(9) 0.0221(9) 0.0173(10) 0.0021(8) -0.0012(7) -0.0019(7)
    C9 0.0174(8) 0.0176(9) 0.0312(12) 0.0027(7) 0.0045(8) -0.0034(8)
    C10 0.0390(13) 0.0167(10) 0.0556(16) 0.0022(9) 0.0046(12) 0.0065(10)
    C11 0.0374(17) 0.0237(13) 0.0274(17) 0.0075(12) -0.0093(16) 0.0005(16)
    C12 0.0503(17) 0.0218(13) 0.040(4) 0.0101(12) -0.019(4) -0.004(3)
    C13 0.0451(18) 0.042(2) 0.065(2) 0.0223(19) 0.0127(18) 0.0127(18)
    C11' 0.0374(17) 0.0237(13) 0.0274(17) 0.0075(12) -0.0093(16) 0.0005(16)
    C12' 0.0503(17) 0.0218(13) 0.040(4) 0.0101(12) -0.019(4) -0.004(3)
    C13' 0.0451(18) 0.042(2) 0.065(2) 0.0223(19) 0.0127(18) 0.0127(18)
    C14 0.0238(10) 0.0267(10) 0.0318(12) -0.0025(8) -0.0064(9) 0.0066(9)
    C15 0.0399(13) 0.0582(16) 0.0249(12) -0.0110(12) -0.0014(11) 0.0082(11)
    C16 0.0314(13) 0.117(3) 0.0349(15) 0.0081(16) 0.0033(11) -0.0206(16)
    C17 0.0487(15) 0.0643(17) 0.0297(14) -0.0072(13) -0.0058(12) 0.0027(12)
_geom_special_details
;
All e.s.d.'s (except the e.s.d. in the dihedral angle between two l.s. planes)
are estimated using the full covariance matrix. The cell e.s.d.'s are taken
into account individually in the estimation of e.s.d.'s in distances, angles
and torsion angles; correlations between e.s.d.'s in cell parameters are only
used when they are defined by crystal symmetry. An approximate (isotropic)
treatment of cell e.s.d.'s is used for estimating e.s.d.'s involving l.s.
planes.
;
loop_
    _geom_bond_atom_site_label_1
    _geom_bond_atom_site_label_2
    _geom_bond_site_symmetry_2
    _geom_bond_distance
    _geom_bond_publ_flag
    S1 C9 . 1.675(2) ?
    O1 C1 . 1.237(2) ?
    O2 C8 . 1.230(2) ?
    N1 C1 . 1.328(3) ?
    N1 H11 . 0.8800 ?
    N1 H12 . 0.8800 ?
    N2 C8 . 1.364(2) ?
    N2 C9 . 1.421(2) ?
    N2 H2 . 0.8800 ?
    N3 C9 . 1.320(3) ?
    N3 C14 . 1.472(3) ?
    N3 C10 . 1.474(2) ?
    C1 C2 . 1.503(3) ?
    C2 C3 . 1.387(3) ?
    C2 C7 . 1.398(3) ?
    C3 C4 . 1.386(3) ?
    C3 H3 . 0.9500 ?
    C4 C5 . 1.384(3) ?
    C4 H4 . 0.9500 ?
    C5 C6 . 1.394(3) ?
    C5 H5 . 0.9500 ?
    C6 C7 . 1.390(3) ?
    C6 C8 . 1.493(3) ?
    C7 H7 . 0.9500 ?
    C10 C11' . 1.475(4) ?
    C10 C11 . 1.478(5) ?
    C10 H10A . 0.9900 ?
    C10 H10B . 0.9900 ?
    C10 H10C . 0.9900 ?
    C10 H10D . 0.9900 ?
    C11 C13 . 1.398(13) ?
    C11 C12 . 1.540(7) ?
    C11 H11A . 1.0000 ?
    C12 H12A . 0.9800 ?
    C12 H12B . 0.9800 ?
    C12 H12C . 0.9800 ?
    C13 H13A . 0.9800 ?
    C13 H13B . 0.9800 ?
    C13 H13C . 0.9800 ?
    C11' C13' . 1.545(9) ?
    C11' C12' . 1.531(6) ?
    C11' H11' . 1.0000 ?
    C12' H12D . 0.9800 ?
    C12' H12E . 0.9800 ?
    C12' H12F . 0.9800 ?
    C13' H13D . 0.9800 ?
    C13' H13E . 0.9800 ?
    C13' H13F . 0.9800 ?
    C14 C15 . 1.525(3) ?
    C14 H14A . 0.9900 ?
    C14 H14B . 0.9900 ?
    C15 C17 . 1.526(4) ?
    C15 C16 . 1.523(4) ?
    C15 H15 . 1.0000 ?
    C16 H16A . 0.9800 ?
    C16 H16B . 0.9800 ?
    C16 H16C . 0.9800 ?
    C17 H17A . 0.9800 ?
    C17 H17B . 0.9800 ?
    C17 H17C . 0.9800 ?
loop_
    _geom_angle_atom_site_label_1
    _geom_angle_atom_site_label_2
    _geom_angle_atom_site_label_3
    _geom_angle_site_symmetry_1
    _geom_angle_site_symmetry_3
    _geom_angle
    _geom_angle_publ_flag
    C1 N1 H11 . . 120.0 ?
    C1 N1 H12 . . 120.0 ?
    H11 N1 H12 . . 120.0 ?
    C8 N2 C9 . . 118.37(16) ?
    C8 N2 H2 . . 120.8 ?
    C9 N2 H2 . . 120.8 ?
    C9 N3 C14 . . 123.52(16) ?
    C9 N3 C10 . . 120.15(19) ?
    C14 N3 C10 . . 115.87(19) ?
    O1 C1 N1 . . 122.25(18) ?
    O1 C1 C2 . . 119.81(17) ?
    N1 C1 C2 . . 117.94(18) ?
    C3 C2 C7 . . 119.97(18) ?
    C3 C2 C1 . . 122.69(17) ?
    C7 C2 C1 . . 117.33(17) ?
    C2 C3 C4 . . 120.00(19) ?
    C2 C3 H3 . . 120.0 ?
    C4 C3 H3 . . 120.0 ?
    C5 C4 C3 . . 120.08(19) ?
    C5 C4 H4 . . 120.0 ?
    C3 C4 H4 . . 120.0 ?
    C4 C5 C6 . . 120.58(19) ?
    C4 C5 H5 . . 119.7 ?
    C6 C5 H5 . . 119.7 ?
    C7 C6 C5 . . 119.28(18) ?
    C7 C6 C8 . . 123.91(17) ?
    C5 C6 C8 . . 116.80(17) ?
    C6 C7 C2 . . 120.08(18) ?
    C6 C7 H7 . . 120.0 ?
    C2 C7 H7 . . 120.0 ?
    O2 C8 N2 . . 120.92(18) ?
    O2 C8 C6 . . 120.99(17) ?
    N2 C8 C6 . . 118.08(16) ?
    N3 C9 N2 . . 116.19(17) ?
    N3 C9 S1 . . 125.57(15) ?
    N2 C9 S1 . . 118.24(16) ?
    C11' C10 N3 . . 116.8(2) ?
    N3 C10 C11 . . 113.0(2) ?
    N3 C10 H10A . . 109.0 ?
    C11 C10 H10A . . 109.0 ?
    N3 C10 H10B . . 109.0 ?
    C11 C10 H10B . . 109.0 ?
    H10A C10 H10B . . 107.8 ?
    C11' C10 H10C . . 108.1 ?
    N3 C10 H10C . . 108.1 ?
    C11' C10 H10D . . 108.1 ?
    N3 C10 H10D . . 108.1 ?
    H10C C10 H10D . . 107.3 ?
    C13 C11 C10 . . 119.7(9) ?
    C13 C11 C12 . . 113.5(9) ?
    C10 C11 C12 . . 109.1(4) ?
    C13 C11 H11A . . 104.2 ?
    C10 C11 H11A . . 104.2 ?
    C12 C11 H11A . . 104.2 ?
    C11 C12 H12A . . 109.5 ?
    C11 C12 H12B . . 109.5 ?
    H12A C12 H12B . . 109.5 ?
    C11 C12 H12C . . 109.5 ?
    H12A C12 H12C . . 109.5 ?
    H12B C12 H12C . . 109.5 ?
    C11 C13 H13A . . 109.5 ?
    C11 C13 H13B . . 109.5 ?
    H13A C13 H13B . . 109.5 ?
    C11 C13 H13C . . 109.5 ?
    H13A C13 H13C . . 109.5 ?
    H13B C13 H13C . . 109.5 ?
    C10 C11' C13' . . 120.2(8) ?
    C10 C11' C12' . . 108.2(4) ?
    C13' C11' C12' . . 113.6(8) ?
    C10 C11' H11' . . 104.4 ?
    C13' C11' H11' . . 104.4 ?
    C12' C11' H11' . . 104.4 ?
    C11' C12' H12D . . 109.5 ?
    C11' C12' H12E . . 109.5 ?
    H12D C12' H12E . . 109.5 ?
    C11' C12' H12F . . 109.5 ?
    H12D C12' H12F . . 109.5 ?
    H12E C12' H12F . . 109.5 ?
    C11' C13' H13D . . 109.5 ?
    C11' C13' H13E . . 109.5 ?
    H13D C13' H13E . . 109.5 ?
    C11' C13' H13F . . 109.5 ?
    H13D C13' H13F . . 109.5 ?
    H13E C13' H13F . . 109.5 ?
    N3 C14 C15 . . 112.17(18) ?
    N3 C14 H14A . . 109.2 ?
    C15 C14 H14A . . 109.2 ?
    N3 C14 H14B . . 109.2 ?
    C15 C14 H14B . . 109.2 ?
    H14A C14 H14B . . 107.9 ?
    C14 C15 C17 . . 108.9(2) ?
    C14 C15 C16 . . 111.7(2) ?
    C17 C15 C16 . . 111.3(2) ?
    C14 C15 H15 . . 108.3 ?
    C17 C15 H15 . . 108.3 ?
    C16 C15 H15 . . 108.3 ?
    C15 C16 H16A . . 109.5 ?
    C15 C16 H16B . . 109.5 ?
    H16A C16 H16B . . 109.5 ?
    C15 C16 H16C . . 109.5 ?
    H16A C16 H16C . . 109.5 ?
    H16B C16 H16C . . 109.5 ?
    C15 C17 H17A . . 109.5 ?
    C15 C17 H17B . . 109.5 ?
    H17A C17 H17B . . 109.5 ?
    C15 C17 H17C . . 109.5 ?
    H17A C17 H17C . . 109.5 ?
    H17B C17 H17C . . 109.5 ?
loop_
    _geom_torsion_atom_site_label_1
    _geom_torsion_atom_site_label_2
    _geom_torsion_atom_site_label_3
    _geom_torsion_atom_site_label_4
    _geom_torsion_site_symmetry_1
    _geom_torsion_site_symmetry_2
    _geom_torsion_site_symmetry_3
    _geom_torsion_site_symmetry_4
    _geom_torsion
    _geom_torsion_publ_flag
    O1 C1 C2 C3 . . . . -155.8(2) ?
    N1 C1 C2 C3 . . . . 24.2(3) ?
    O1 C1 C2 C7 . . . . 22.7(3) ?
    N1 C1 C2 C7 . . . . -157.3(2) ?
    C7 C2 C3 C4 . . . . -0.3(3) ?
    C1 C2 C3 C4 . . . . 178.1(2) ?
    C2 C3 C4 C5 . . . . 0.8(4) ?
    C3 C4 C5 C6 . . . . 0.0(4) ?
    C4 C5 C6 C7 . . . . -1.2(3) ?
    C4 C5 C6 C8 . . . . -179.8(2) ?
    C5 C6 C7 C2 . . . . 1.7(3) ?
    C8 C6 C7 C2 . . . . -179.77(19) ?
    C3 C2 C7 C6 . . . . -1.0(3) ?
    C1 C2 C7 C6 . . . . -179.47(18) ?
    C9 N2 C8 O2 . . . . -8.7(3) ?
    C9 N2 C8 C6 . . . . 171.83(18) ?
    C7 C6 C8 O2 . . . . -173.1(2) ?
    C5 C6 C8 O2 . . . . 5.4(3) ?
    C7 C6 C8 N2 . . . . 6.4(3) ?
    C5 C6 C8 N2 . . . . -175.10(19) ?
    C14 N3 C9 N2 . . . . 15.8(3) ?
    C10 N3 C9 N2 . . . . -172.35(18) ?
    C14 N3 C9 S1 . . . . -164.30(16) ?
    C10 N3 C9 S1 . . . . 7.6(3) ?
    C8 N2 C9 N3 . . . . 75.0(2) ?
    C8 N2 C9 S1 . . . . -104.98(18) ?
    C9 N3 C10 C11' . . . . 126.0(3) ?
    C14 N3 C10 C11' . . . . -61.5(3) ?
    C9 N3 C10 C11 . . . . 87.5(3) ?
    C14 N3 C10 C11 . . . . -100.0(3) ?
    C11' C10 C11 C13 . . . . -60.3(12) ?
    N3 C10 C11 C13 . . . . 44.0(12) ?
    C11' C10 C11 C12 . . . . 72.9(5) ?
    N3 C10 C11 C12 . . . . 177.1(4) ?
    N3 C10 C11' C13' . . . . -41.3(10) ?
    C11 C10 C11' C13' . . . . 51.2(9) ?
    N3 C10 C11' C12' . . . . -174.1(4) ?
    C11 C10 C11' C12' . . . . -81.5(5) ?
    C9 N3 C14 C15 . . . . 100.4(2) ?
    C10 N3 C14 C15 . . . . -71.8(2) ?
    N3 C14 C15 C17 . . . . -178.37(19) ?
    N3 C14 C15 C16 . . . . -55.0(3) ?
loop_
    _geom_hbond_atom_site_label_D
    _geom_hbond_atom_site_label_H
    _geom_hbond_atom_site_label_A
    _geom_hbond_site_symmetry_A
    _geom_hbond_distance_DH
    _geom_hbond_distance_HA
    _geom_hbond_distance_DA
    _geom_hbond_angle_DHA
    N1 H12 O2 3_556 0.88 2.09 2.887(2) 150
    N2 H2 O1 2_565 0.88 1.97 2.797(2) 155
    N1 H11 S1 2_565 0.88 2.54 3.3908(18) 163
    C7 H7 O1 2_565 0.95 2.32 3.210(2) 155
