# Supplementary material for: 3-({[Bis(2-methyl­prop­yl)carbamo­thio­yl]amino}­carbon­yl)benzamide
Source: Acta Crystallogr Sect E Struct Rep Online. 2013 Jun 29;69(Pt 7):o1183. doi: 10.1107/S1600536813017455 (PMC3770438; doi:10.1107/S1600536813017455)
Supplement: Supplementary file 2 [file e-69-o1183-Isup2.hkl]

# 
# h,k,l, Fc-squared, Fo-squared, sigma(Fo-squared) and status flag 
# 
data_I
_shelx_title '  P21212  1590 Friedel pairs' 
_shelx_refln_list_code          4 
_shelx_F_calc_maximum      136.02 
_exptl_crystal_F_000       720.00 
_reflns_d_resolution_high  0.7697 
 
loop_ 
 _symmetry_equiv_pos_as_xyz 
 'x, y, z' 
 '-x, -y, z' 
 '-x+1/2, y+1/2, -z' 
 'x+1/2, -y+1/2, -z' 
 
_cell_length_a    13.9870 
_cell_length_b    15.7103 
_cell_length_c     8.5532 
_cell_angle_alpha  90.000 
_cell_angle_beta   90.000 
_cell_angle_gamma  90.000 
 
_shelx_F_squared_multiplier     1.000 
 
loop_ 
 _refln_index_h 
 _refln_index_k 
 _refln_index_l 
 _refln_F_squared_calc 
 _refln_F_squared_meas 
 _refln_F_squared_sigma 
 _refln_observed_status 
   2   0   0     5739.44     5227.81     23.96 o 
   4   0   0     1406.13     1202.32     11.92 o 
   6   0   0     1439.70     1616.73     18.95 o 
   8   0   0      733.12      843.90     19.89 o 
  10   0   0     1484.47     1364.71     28.53 o 
  12   0   0       16.59       25.88      4.95 o 
  14   0   0      150.44      174.21     12.47 o 
  16   0   0        0.03       -1.76      3.53 o 
   2   1   0     9305.95     8725.07     37.09 o 
   3   1   0        6.17       20.96      1.18 o 
   4   1   0      150.29      137.13      2.78 o 
   5   1   0      485.36      406.95      5.75 o 
   6   1   0      307.89      317.21      5.13 o 
   7   1   0      382.49      411.91      7.53 o 
   8   1   0        0.13        2.88      2.23 o 
   9   1   0       69.72       54.52      4.00 o 
  10   1   0      326.46      335.96     13.34 o 
  11   1   0      353.19      314.73     10.29 o 
  12   1   0      551.62      557.12     14.10 o 
  13   1   0       28.07       20.93      3.40 o 
  14   1   0      534.18      529.79     28.64 o 
  15   1   0       16.46       17.70      3.35 o 
  16   1   0      374.62      360.99     13.47 o 
  17   1   0       15.55        9.97      5.21 o 
   0   2   0     3776.81     3459.29     18.10 o 
   1   2   0     1384.68     1336.19     14.24 o 
   2   2   0     9049.45     8350.64     41.84 o 
   3   2   0     8659.00     8291.77     47.24 o 
   4   2   0       85.94      100.58      7.73 o 
   5   2   0     1728.76     1692.41     10.88 o 
   6   2   0     1201.68     1414.80     12.72 o 
   7   2   0       47.84       41.46      2.56 o 
   8   2   0     3910.96     4014.74     33.37 o 
   9   2   0      855.70      821.64     14.37 o 
  10   2   0      156.76      166.18      6.99 o 
  11   2   0     1148.65     1168.29     19.21 o 
  12   2   0       19.95        7.13      2.06 o 
  13   2   0      100.05       84.41      7.56 o 
  14   2   0        3.22        2.63      1.98 o 
  15   2   0        0.23        4.24      3.99 o 
  16   2   0       17.02       11.39      4.96 o 
  17   2   0       68.56       52.32      8.46 o 
  18   2   0       14.91       -0.39      4.09 o 
   1   3   0       50.86       81.68      2.30 o 
   2   3   0     9437.54     9036.38     48.36 o 
   3   3   0     3743.71     3830.07     35.21 o 
   4   3   0      206.36      154.39      7.93 o 
   5   3   0      605.73      548.83     13.05 o 
   6   3   0       66.67      138.33      9.45 o 
   7   3   0      569.02      560.33      8.48 o 
   8   3   0      149.74      132.38      5.22 o 
   9   3   0        2.36        1.08      1.57 o 
  10   3   0     1474.59     1456.27     22.92 o 
  11   3   0      322.48      348.32     10.29 o 
  12   3   0      543.34      511.27     13.07 o 
  13   3   0      139.01      155.27     12.56 o 
  14   3   0      449.30      402.85     20.88 o 
  15   3   0       23.92       18.37      5.24 o 
  16   3   0        8.32        6.63      4.19 o 
  17   3   0       91.38       97.55     11.65 o 
   0   4   0     1194.77     1311.34     11.09 o 
   1   4   0      126.92      145.29      9.88 o 
   2   4   0     5746.72     5802.15     18.98 o 
   3   4   0     2130.05     2091.73     28.04 o 
   4   4   0      690.02      646.27     16.80 o 
   5   4   0      606.93      657.55     18.07 o 
   6   4   0        0.16        7.62      3.41 o 
   7   4   0      101.70       92.07     10.09 o 
   8   4   0       68.00       97.16      8.78 o 
   9   4   0      471.58      460.77     18.88 o 
  10   4   0       26.55       26.03      5.47 o 
  11   4   0       82.19       97.55     10.18 o 
  12   4   0      828.36      921.59     29.88 o 
  13   4   0      809.69      770.35     28.41 o 
  14   4   0        4.53       -1.21      4.11 o 
  15   4   0      158.43      157.46     14.02 o 
  16   4   0       60.36       62.42      9.80 o 
  17   4   0       39.07       39.95      8.37 o 
   1   5   0        8.15        6.54      1.14 o 
   2   5   0      305.86      345.49      5.71 o 
   3   5   0     1090.20     1053.86     21.12 o 
   4   5   0      212.53      274.65     11.62 o 
   5   5   0       85.76       78.00      6.89 o 
   6   5   0     2760.55     2818.67     41.65 o 
   7   5   0      425.70      582.79     13.90 o 
   8   5   0      439.08      443.20     18.38 o 
   9   5   0      232.91      260.24     14.77 o 
  10   5   0      395.78      409.23     19.34 o 
  11   5   0       59.19       55.75      8.07 o 
  12   5   0      308.00      317.07     18.41 o 
  13   5   0      193.30      184.65     14.81 o 
  14   5   0      107.28      109.36     11.70 o 
  15   5   0      150.92      137.76     13.70 o 
  16   5   0      250.48      267.99     19.50 o 
  17   5   0        4.53       -0.16      5.18 o 
   0   6   0      770.60      873.32     24.50 o 
   1   6   0      509.65      557.65      6.86 o 
   2   6   0     3248.43     3467.41     31.03 o 
   3   6   0     2181.19     2303.63     19.52 o 
   4   6   0      303.05      326.93     13.50 o 
   5   6   0       39.36       90.97      7.74 o 
   6   6   0     1661.20     1834.77     35.18 o 
   7   6   0      248.51      262.85     14.28 o 
   8   6   0      431.18      387.09     17.96 o 
   9   6   0     1072.42     1074.63     30.69 o 
  10   6   0       43.94       59.25      8.54 o 
  11   6   0       44.82       62.12      8.68 o 
  12   6   0       12.74        4.09      3.75 o 
  13   6   0       11.99        8.61      4.68 o 
  14   6   0       45.92       52.96      8.84 o 
  15   6   0        8.97       11.10      5.47 o 
  16   6   0        0.13       -2.26      4.96 o 
  17   6   0        0.38        7.34      5.44 o 
   1   7   0     1204.99     1106.28      7.12 o 
   2   7   0     1470.15     1541.63     15.35 o 
   3   7   0      880.16      756.96      8.53 o 
   4   7   0      283.93      310.82      6.27 o 
   5   7   0      975.96      945.74     25.20 o 
   6   7   0      542.64      573.26     20.45 o 
   7   7   0     1320.18     1240.24     31.65 o 
   8   7   0       42.95       40.24      7.27 o 
   9   7   0      261.39      273.93     16.45 o 
  10   7   0      211.33      220.58     15.36 o 
  11   7   0        4.95        8.04      4.93 o 
  12   7   0        1.92        1.06      3.41 o 
  13   7   0       19.27       13.96      5.77 o 
  14   7   0        0.42        2.89      4.30 o 
  15   7   0      143.53      162.89     15.59 o 
  16   7   0        1.30        4.04      5.37 o 
  17   7   0       17.34       27.62      7.58 o 
   0   8   0      817.67      904.89     10.09 o 
   1   8   0     1425.33     1574.62      9.01 o 
   2   8   0      529.17      550.24      7.84 o 
   3   8   0      948.66     1004.68     12.30 o 
   4   8   0     1466.99     1415.64     11.49 o 
   5   8   0       60.41       68.73      7.54 o 
   6   8   0       24.18       39.89      6.69 o 
   7   8   0      210.46      172.41     12.58 o 
   8   8   0       21.19       28.11      6.09 o 
   9   8   0      119.06      144.36     12.78 o 
  10   8   0      497.74      458.19     22.51 o 
  11   8   0     1857.41     1900.76     46.92 o 
  12   8   0      183.92      208.15     16.59 o 
  13   8   0       10.76       18.04      6.35 o 
  14   8   0        0.78        6.89      5.36 o 
  15   8   0       27.30       15.82      6.35 o 
  16   8   0       32.17       23.67      8.01 o 
   1   9   0     1852.37     1940.31     18.63 o 
   2   9   0       60.03       56.75      2.79 o 
   3   9   0     1248.50     1163.90     14.47 o 
   4   9   0        3.59        1.34      0.78 o 
   5   9   0        4.05        5.06      3.98 o 
   6   9   0      188.73      200.36      6.35 o 
   7   9   0      104.29      129.07     11.82 o 
   8   9   0     1353.52     1316.70     36.32 o 
   9   9   0      900.18      874.97     30.78 o 
  10   9   0       33.44       37.44      7.98 o 
  11   9   0      365.04      352.07     21.23 o 
  12   9   0      258.85      258.94     18.83 o 
  13   9   0       30.84       27.48      8.01 o 
  14   9   0       14.42       18.76      6.18 o 
  15   9   0       14.07        9.77      6.24 o 
  16   9   0       91.33      102.30     14.03 o 
   0  10   0       74.43       53.23      2.80 o 
   1  10   0        1.10        2.51      0.74 o 
   2  10   0       12.38        9.05      1.49 o 
   3  10   0      239.38      260.97      6.11 o 
   4  10   0     2725.17     2729.58     21.20 o 
   5  10   0      151.08      162.79     12.20 o 
   6  10   0      490.39      470.48     18.97 o 
   7  10   0      754.29      750.58     13.04 o 
   8  10   0      241.07      257.45     17.02 o 
   9  10   0      691.40      783.44     29.98 o 
  10  10   0        7.97       31.05      6.96 o 
  11  10   0       69.18       59.55     10.09 o 
  12  10   0      195.01      203.74     17.18 o 
  13  10   0       34.27       44.32      9.49 o 
  14  10   0        9.65       11.25      6.46 o 
  15  10   0       22.15       33.21      8.44 o 
   1  11   0        9.10        7.74      0.82 o 
   2  11   0       15.49       18.66      1.98 o 
   3  11   0      568.35      563.47      9.30 o 
   4  11   0     1629.18     1629.18     17.89 o 
   5  11   0       59.61       82.57      9.39 o 
   6  11   0        0.14        7.58      4.97 o 
   7  11   0       77.43       75.07      3.74 o 
   8  11   0      538.02      571.14     11.96 o 
   9  11   0      121.33      108.41     13.70 o 
  10  11   0      426.15      405.83     23.23 o 
  11  11   0      111.28       84.93     11.46 o 
  12  11   0       82.78       96.21     12.59 o 
  13  11   0       16.10       25.45      7.38 o 
  14  11   0        1.11       -1.93      5.36 o 
   0  12   0        2.54        7.80      4.52 o 
   1  12   0      102.29       97.86      3.90 o 
   2  12   0      125.99      132.87      4.77 o 
   3  12   0      345.36      312.99      7.38 o 
   4  12   0      247.96      235.98      7.38 o 
   5  12   0      129.67      156.68     13.01 o 
   6  12   0       17.01       37.89      4.42 o 
   7  12   0      211.28      174.54     14.43 o 
   8  12   0      392.49      409.43      6.11 o 
   9  12   0       43.70       54.81      9.33 o 
  10  12   0       19.18       33.12      8.31 o 
  11  12   0       80.19       84.75     11.66 o 
  12  12   0        8.96        2.98      4.98 o 
  13  12   0      156.50      191.92     18.06 o 
  14  12   0        1.26       -2.92      6.51 o 
   1  13   0     2952.68     2961.25     21.39 o 
   2  13   0      239.59      255.86      6.71 o 
   3  13   0      239.67      244.56      6.69 o 
   4  13   0       84.52       82.18      4.75 o 
   5  13   0      352.14      296.81     17.89 o 
   6  13   0        5.30        6.12      2.38 o 
   7  13   0      217.88      211.10     10.28 o 
   8  13   0        0.72        0.06      2.29 o 
   9  13   0       69.61       75.56      9.62 o 
  10  13   0       31.30       29.71      5.02 o 
  11  13   0        0.22       -1.52      4.73 o 
  12  13   0        4.05        3.36      3.26 o 
  13  13   0       40.95       54.83      7.13 o 
  14  13   0       79.49       97.03     12.43 o 
   0  14   0       48.96       53.04      2.86 o 
   1  14   0       25.57       34.98      2.54 o 
   2  14   0      549.70      546.34     11.94 o 
   3  14   0      190.74      189.80      6.07 o 
   4  14   0       21.76       20.53      5.52 o 
   5  14   0        4.49        8.13      5.30 o 
   6  14   0      277.14      295.00     11.66 o 
   7  14   0       39.32       58.22      5.90 o 
   8  14   0       36.00       45.14      5.39 o 
   9  14   0      168.99      173.19     10.45 o 
  10  14   0       53.38       54.12      6.40 o 
  11  14   0      152.98      175.80     12.59 o 
  12  14   0      200.26      182.16     11.90 o 
  13  14   0       44.84       57.71      9.85 o 
   1  15   0        7.60        5.51      1.22 o 
   2  15   0      728.84      678.94     11.39 o 
   3  15   0        3.88       -0.44      1.00 o 
   4  15   0      205.16      182.01     14.73 o 
   5  15   0        1.47        4.82      2.23 o 
   6  15   0        0.44        1.01      2.24 o 
   7  15   0       41.49       34.22      4.66 o 
   8  15   0       30.35       29.39      4.55 o 
   9  15   0      124.56      125.33     10.28 o 
  10  15   0      329.57      344.50     16.95 o 
  11  15   0        7.07       10.50      3.59 o 
  12  15   0      320.86      366.83     22.56 o 
   0  16   0      231.23      195.20     13.04 o 
   1  16   0      273.94      286.07     11.11 o 
   2  16   0      385.15      365.28      8.47 o 
   3  16   0       37.52       36.29      4.04 o 
   4  16   0       26.82       39.65      7.53 o 
   5  16   0      122.96      125.59      7.54 o 
   6  16   0      457.48      461.66     15.01 o 
   7  16   0        0.41        1.72      2.14 o 
   8  16   0        2.03        6.31      2.83 o 
   9  16   0        0.61        1.49      5.01 o 
  10  16   0       28.49       25.92      4.68 o 
  11  16   0       11.08       28.11      6.59 o 
   1  17   0      259.76      263.34     12.94 o 
   2  17   0       68.44       46.74      5.36 o 
   3  17   0      256.46      282.58     18.35 o 
   4  17   0       38.45       39.25      7.65 o 
   5  17   0       58.74       69.09     10.53 o 
   6  17   0       39.25       40.20      4.84 o 
   7  17   0        0.42        6.58      2.78 o 
   8  17   0      103.68      105.53      8.29 o 
   9  17   0       24.66       23.58      8.21 o 
  10  17   0       90.98       90.61     10.64 o 
   0  18   0       44.96       24.01      5.54 o 
   1  18   0       13.67       12.14      6.45 o 
   2  18   0       19.15       22.91      5.97 o 
   3  18   0       18.80       20.79      6.07 o 
   4  18   0       15.82       12.40      5.88 o 
   5  18   0      162.28      156.04     15.28 o 
   6  18   0        0.17        0.72      4.49 o 
   7  18   0      476.30      561.89     30.07 o 
   8  18   0        9.38        7.12      5.53 o 
   1  19   0        1.86       -0.64      3.68 o 
   2  19   0       33.02       47.47      8.11 o 
   3  19   0      172.15      189.33     16.04 o 
   4  19   0       52.44       36.93      8.09 o 
   5  19   0       62.87       51.21      9.75 o 
   6  19   0        5.87        1.03      4.34 o 
   2  20   0        8.94        6.24      4.36 o 
   3  20   0        0.01        2.61      4.79 o 
   0   0   1      700.73      661.05      8.96 o 
   1   0   1    11702.59    10989.76     37.04 o 
   2   0   1      310.43      297.59      7.09 o 
   3   0   1      130.49      153.07      5.92 o 
   4   0   1      511.51      482.70      8.10 o 
   5   0   1      171.73      164.89      4.17 o 
   6   0   1       41.22       31.16      2.14 o 
   7   0   1       33.27       20.47      1.95 o 
   8   0   1      128.91       95.35      4.10 o 
   9   0   1       66.07       78.38      7.70 o 
  10   0   1       81.71       57.54      3.67 o 
  11   0   1       63.72       63.41      4.03 o 
  12   0   1        0.18       -1.28      1.88 o 
  13   0   1      639.24      617.88     15.78 o 
  14   0   1        3.36        5.37      3.45 o 
  15   0   1        0.78        0.82      3.43 o 
  16   0   1       18.03       24.29      5.72 o 
  17   0   1        0.18        2.19      3.73 o 
 -17   1   1      134.52      125.17     12.31 o 
 -16   1   1      181.71      186.07     14.38 o 
 -15   1   1      171.89      199.07     14.38 o 
 -14   1   1      194.43      176.81     13.12 o 
 -13   1   1      521.80      548.24     21.87 o 
 -12   1   1       43.30       46.62      4.68 o 
 -11   1   1      615.97      585.96     12.24 o 
 -10   1   1      232.91      227.95      6.94 o 
  -9   1   1       99.68       88.22      4.22 o 
  -8   1   1      546.87      592.06     14.16 o 
  -7   1   1       91.80       95.36      3.85 o 
  -6   1   1     2657.24     2628.16     26.07 o 
  -5   1   1     2727.05     2647.12     46.13 o 
  -4   1   1      646.07      637.91     14.24 o 
  -2   1   1     6991.21     6585.83     31.03 o 
  -1   1   1     3688.24     3492.36     22.41 o 
   0   1   1     1666.66     1514.88     14.75 o 
   1   1   1     3653.72     3393.05     14.61 o 
   2   1   1     6921.12     6508.54     30.64 o 
   3   1   1     3901.70     4028.98     32.11 o 
   4   1   1      636.75      638.27      9.22 o 
   5   1   1     2735.20     2713.46     46.23 o 
   6   1   1     2683.07     2697.40     17.65 o 
   7   1   1       93.43       92.76      3.63 o 
   8   1   1      541.73      593.33      9.55 o 
   9   1   1       95.87       74.07      3.77 o 
  10   1   1      227.68      216.94      6.65 o 
  11   1   1      609.66      571.75     11.13 o 
  12   1   1       39.89       31.27      3.83 o 
  13   1   1      535.01      517.64     14.41 o 
  14   1   1      192.01      178.36      8.89 o 
  15   1   1      170.62      179.85      9.31 o 
  16   1   1      180.44      207.05     13.95 o 
 -18   2   1      183.93      192.55     16.12 o 
 -17   2   1       67.75       83.58     10.73 o 
 -16   2   1       72.34       70.25      9.50 o 
 -15   2   1       57.34       68.41      9.17 o 
 -14   2   1        0.82       -0.47      3.40 o 
 -13   2   1      362.98      351.64     18.24 o 
 -12   2   1      735.94      761.20     25.81 o 
 -11   2   1      103.59      101.26      6.66 o 
 -10   2   1      262.93      230.95     11.75 o 
  -9   2   1      468.63      504.78     12.86 o 
  -8   2   1     1410.33     1431.77     35.75 o 
  -7   2   1      120.17       83.83      4.87 o 
  -6   2   1      474.29      432.04     10.03 o 
  -5   2   1      693.36      713.38     18.39 o 
  -3   2   1      429.44      475.53      9.28 o 
  -2   2   1     1967.40     1976.82     15.73 o 
  -1   2   1      861.77      835.33      8.74 o 
   0   2   1      439.14      399.96      9.01 o 
   1   2   1      873.81      818.31      6.91 o 
   2   2   1     1982.82     2008.06     22.30 o 
   3   2   1      430.65      468.70     12.00 o 
   4   2   1     3267.11     3292.24     23.89 o 
   5   2   1      677.83      712.59     10.37 o 
   6   2   1      494.40      452.25      7.23 o 
   7   2   1      113.93       89.24      3.44 o 
   8   2   1     1412.45     1401.77     14.11 o 
   9   2   1      474.87      492.92      9.00 o 
  10   2   1      255.74      231.27      6.58 o 
  11   2   1      104.78       94.65      4.58 o 
  12   2   1      754.23      757.53     18.76 o 
  13   2   1      354.76      334.84     13.81 o 
  14   2   1        0.41        0.14      2.35 o 
  15   2   1       60.64       67.74      5.87 o 
  16   2   1       68.08       56.67      5.56 o 
 -17   3   1       34.69       21.49      6.30 o 
 -16   3   1       41.12       35.31      7.42 o 
 -15   3   1      340.30      328.05     19.65 o 
 -14   3   1      447.51      455.91     22.20 o 
 -13   3   1       21.84       25.62      6.02 o 
 -12   3   1      755.84      738.28     26.39 o 
 -11   3   1      391.22      387.13     12.87 o 
 -10   3   1       61.73       53.77      6.01 o 
  -9   3   1      100.94      126.86      6.95 o 
  -8   3   1      526.53      490.79     12.57 o 
  -7   3   1      267.22      262.59      8.74 o 
  -6   3   1     2506.26     2450.00     33.49 o 
  -5   3   1     4049.51     4304.09     43.25 o 
  -4   3   1      880.06      834.82     17.95 o 
  -3   3   1     4422.56     4237.93     25.62 o 
  -2   3   1     2743.83     2734.15     16.51 o 
  -1   3   1      256.95      262.96      3.36 o 
   0   3   1      474.38      493.60      5.28 o 
   1   3   1      253.52      257.84      3.00 o 
   2   3   1     2730.86     2585.49     17.34 o 
   3   3   1     4406.73     4309.96     38.61 o 
   4   3   1      913.29      876.84     18.88 o 
   5   3   1     4014.98     4136.57     24.23 o 
   6   3   1     2489.50     2411.32     23.89 o 
   7   3   1      276.32      277.34      5.57 o 
   8   3   1      533.90      481.01      7.91 o 
   9   3   1      103.44      122.97      4.38 o 
  10   3   1       57.46       53.28      3.22 o 
  11   3   1      385.52      400.75      8.70 o 
  12   3   1      763.22      774.50     16.12 o 
  13   3   1       22.25       18.49      3.06 o 
  14   3   1      447.44      446.16     23.75 o 
  15   3   1      338.09      341.70     17.72 o 
  16   3   1       40.19       25.32      5.93 o 
  17   3   1       35.59       24.37      6.69 o 
 -17   4   1       54.67       62.09     10.10 o 
 -16   4   1      140.29      130.51     13.30 o 
 -15   4   1       46.44       36.64      7.89 o 
 -14   4   1      611.62      589.24     25.93 o 
 -13   4   1      124.05      128.53     12.02 o 
 -12   4   1       62.84       70.73      9.06 o 
 -11   4   1      549.68      554.55     22.79 o 
 -10   4   1      724.25      716.55     17.23 o 
  -9   4   1      573.30      591.41     15.01 o 
  -8   4   1      203.54      179.01      8.03 o 
  -7   4   1       11.75       17.14      5.59 o 
  -6   4   1      185.02      190.45     10.58 o 
  -5   4   1      695.36      700.35     18.66 o 
  -4   4   1      866.90      933.30     20.10 o 
  -3   4   1     1780.41     1858.63     15.65 o 
  -2   4   1      461.29      467.16      6.11 o 
  -1   4   1     6138.18     6089.02     67.58 o 
   0   4   1     1714.17     1631.74      9.85 o 
   1   4   1     6128.15     6085.08     22.79 o 
   2   4   1      461.31      450.07      4.81 o 
   3   4   1     1790.72     1804.73     29.57 o 
   4   4   1      876.49      932.54     20.44 o 
   5   4   1      695.03      704.70      9.34 o 
   6   4   1      193.98      193.58      3.79 o 
   7   4   1       13.00       20.93      1.55 o 
   8   4   1      199.62      173.92      4.43 o 
   9   4   1      566.87      574.85     11.17 o 
  10   4   1      733.11      697.88     10.16 o 
  11   4   1      560.39      583.50     12.65 o 
  12   4   1       62.31       58.04      9.07 o 
  13   4   1      120.24      116.07      6.39 o 
  14   4   1      611.63      593.55     17.83 o 
  15   4   1       48.15       43.05      7.86 o 
  16   4   1      141.80      157.00     14.48 o 
  17   4   1       52.52       54.19      9.52 o 
 -17   5   1      196.66      172.14     16.11 o 
 -16   5   1       49.86       26.94      7.57 o 
 -15   5   1      228.72      230.83     17.71 o 
 -14   5   1      110.78      118.41     12.46 o 
 -13   5   1      239.76      219.35     16.12 o 
 -12   5   1      326.79      314.56     18.50 o 
 -11   5   1      457.17      445.98     21.22 o 
 -10   5   1      171.79      187.01     13.41 o 
  -9   5   1       69.29       69.11      5.78 o 
  -8   5   1      197.16      194.13      8.68 o 
  -7   5   1      707.67      782.99     23.31 o 
  -6   5   1      560.34      566.90     18.67 o 
  -5   5   1        5.17        5.03      2.87 o 
  -4   5   1      412.69      470.67      7.66 o 
  -3   5   1     1425.67     1492.85     11.10 o 
  -2   5   1      614.71      618.68     15.39 o 
  -1   5   1      485.24      467.92      6.10 o 
   0   5   1     1209.88     1263.14     10.77 o 
   1   5   1      483.97      470.63      5.15 o 
   2   5   1      620.24      585.23      7.44 o 
   3   5   1     1411.78     1471.37     15.67 o 
   4   5   1      418.31      472.37     15.49 o 
   5   5   1        6.78        9.29      3.15 o 
   6   5   1      555.05      601.26     11.90 o 
   7   5   1      704.36      755.96     19.37 o 
   8   5   1      194.45      192.57      4.03 o 
   9   5   1       65.87       63.92      2.64 o 
  10   5   1      165.48      179.21      6.07 o 
  11   5   1      460.55      454.56     10.30 o 
  12   5   1      326.29      313.11      9.08 o 
  13   5   1      232.37      237.52     16.63 o 
  14   5   1      113.33      126.89     12.80 o 
  15   5   1      234.31      237.31     17.70 o 
  16   5   1       50.33       27.97      6.90 o 
  17   5   1      195.25      170.67     16.10 o 
 -17   6   1       16.13        8.70      5.21 o 
 -16   6   1       65.57       67.86     10.50 o 
 -15   6   1       58.56       56.67      9.78 o 
 -14   6   1        8.23       11.73      5.71 o 
 -13   6   1       69.86       65.22      9.78 o 
 -12   6   1      256.47      249.71     17.02 o 
 -11   6   1      121.83      103.78     11.09 o 
 -10   6   1      267.32      250.18     15.94 o 
  -9   6   1      615.63      588.58     23.07 o 
  -8   6   1      173.15      178.67      8.74 o 
  -7   6   1      176.35      163.05     11.36 o 
  -6   6   1      894.32      851.60     23.99 o 
  -5   6   1     1120.89     1145.59     26.28 o 
  -4   6   1      478.04      581.90      7.98 o 
  -3   6   1      349.22      390.63     13.85 o 
  -2   6   1     2328.82     2406.54     22.59 o 
  -1   6   1     1969.94     1928.76     22.18 o 
   0   6   1     1600.44     1614.45     10.12 o 
   1   6   1     1949.20     1908.19     10.90 o 
   2   6   1     2347.55     2369.59     12.92 o 
   3   6   1      330.15      343.21      4.64 o 
   4   6   1      494.37      591.27     10.13 o 
   5   6   1     1135.29     1154.84     26.89 o 
   6   6   1      887.70      852.87     21.60 o 
   7   6   1      173.77      144.05     12.02 o 
   8   6   1      172.60      179.05      4.72 o 
   9   6   1      620.73      605.97     23.34 o 
  10   6   1      269.36      258.27     16.06 o 
  11   6   1      124.01      111.44     11.27 o 
  12   6   1      252.17      228.86     16.13 o 
  13   6   1       70.69       72.34      9.66 o 
  14   6   1        9.13        3.54      3.99 o 
  15   6   1       59.32       72.39     10.52 o 
  16   6   1       67.99       59.21     10.08 o 
  17   6   1       15.30        3.24      4.01 o 
 -16   7   1        1.81       -3.16      4.37 o 
 -15   7   1       98.22       87.49     11.97 o 
 -14   7   1      201.38      197.53     16.74 o 
 -13   7   1       12.49       19.94      6.56 o 
 -12   7   1       29.23       15.18      5.37 o 
 -11   7   1      185.85      159.81     13.71 o 
 -10   7   1      230.75      224.28     15.59 o 
  -9   7   1      108.23      136.65     12.14 o 
  -8   7   1      142.45      130.33     11.43 o 
  -7   7   1      773.36      832.90     25.78 o 
  -6   7   1      407.86      400.77     17.39 o 
  -5   7   1       20.74       21.92      1.91 o 
  -4   7   1      487.05      443.63      6.18 o 
  -3   7   1     3442.62     3815.68     31.99 o 
  -2   7   1      173.98      200.75      7.03 o 
  -1   7   1     1961.24     1996.28     23.98 o 
   0   7   1     1588.41     1692.36     10.28 o 
   1   7   1     1954.08     1999.70     11.74 o 
   2   7   1      161.57      178.05      3.53 o 
   3   7   1     3397.71     3714.77     15.90 o 
   4   7   1      488.46      439.02      6.31 o 
   5   7   1       22.92       24.45      2.88 o 
   6   7   1      415.91      435.94     18.11 o 
   7   7   1      773.14      762.98     24.91 o 
   8   7   1      142.05      142.81     11.62 o 
   9   7   1      105.09      126.31     11.42 o 
  10   7   1      226.52      199.99     14.81 o 
  11   7   1      187.89      163.81     13.75 o 
  12   7   1       30.65       32.17      7.35 o 
  13   7   1       13.57       21.92      6.43 o 
  14   7   1      203.28      174.24     15.67 o 
  15   7   1       95.82       97.45     12.23 o 
  16   7   1        1.61        1.29      4.81 o 
 -16   8   1       57.05       64.91      6.61 o 
 -15   8   1       16.80       16.20      6.00 o 
 -14   8   1       73.50       89.48     12.31 o 
 -13   8   1      210.93      188.34     16.24 o 
 -12   8   1      549.87      554.32     26.70 o 
 -11   8   1      171.57      177.04     15.00 o 
 -10   8   1      497.77      514.18     24.22 o 
  -9   8   1       94.70       64.71      9.40 o 
  -8   8   1       17.66       21.55      6.21 o 
  -7   8   1      104.68      110.22      4.51 o 
  -6   8   1       36.37       37.05      2.67 o 
  -5   8   1      104.48      118.97      4.55 o 
  -4   8   1       99.67      114.37      9.09 o 
  -3   8   1      702.68      298.83    377.77 o 
  -2   8   1        9.31       18.41      3.03 o 
  -1   8   1      125.61      171.61      3.95 o 
   0   8   1      563.07      600.78      7.33 o 
   1   8   1      128.68      179.12      3.91 o 
   2   8   1        8.47       16.31      1.10 o 
   3   8   1      696.99      744.13      6.50 o 
   4   8   1       94.62      111.08      2.98 o 
   5   8   1      104.04      113.60      4.33 o 
   6   8   1       35.58       33.16      3.16 o 
   7   8   1      104.37      110.11     10.24 o 
   8   8   1       19.97       28.50      6.29 o 
   9   8   1      100.04       88.09     10.30 o 
  10   8   1      496.07      505.70     23.47 o 
  11   8   1      177.62      187.09     15.14 o 
  12   8   1      550.84      549.23     26.41 o 
  13   8   1      212.15      214.08     17.25 o 
  14   8   1       70.81       84.46     11.39 o 
  15   8   1       16.16       14.56      6.48 o 
  16   8   1       55.39       62.05     10.98 o 
 -16   9   1        1.65        6.15      5.17 o 
 -15   9   1      127.48      132.66     15.30 o 
 -14   9   1       37.54       41.45      5.09 o 
 -13   9   1      168.61      170.87      9.30 o 
 -12   9   1      248.68      248.47     18.79 o 
 -11   9   1       73.25       80.22     10.90 o 
 -10   9   1      184.19      189.65     15.41 o 
  -9   9   1     1217.61     1245.18     19.23 o 
  -8   9   1      174.19      185.97      6.93 o 
  -7   9   1      325.76      311.59      7.86 o 
  -6   9   1      148.78      156.99      4.33 o 
  -5   9   1      332.65      318.11     11.21 o 
  -4   9   1      407.19      386.26     17.05 o 
  -3   9   1      709.92      802.65     23.01 o 
  -2   9   1      596.69      611.47     11.43 o 
  -1   9   1       11.84       13.49      1.35 o 
   0   9   1     2473.99     2527.10     11.82 o 
   1   9   1       14.02       14.49      1.14 o 
   2   9   1      589.67      591.10      6.16 o 
   3   9   1      696.48      739.37     14.48 o 
   4   9   1      394.12      361.99      9.26 o 
   5   9   1      331.79      292.40      5.17 o 
   6   9   1      155.39      158.20      6.39 o 
   7   9   1      337.70      329.43      8.44 o 
   8   9   1      175.80      175.63      7.85 o 
   9   9   1     1217.98     1231.18     36.44 o 
  10   9   1      182.74      167.76     14.35 o 
  11   9   1       76.35       63.44      9.36 o 
  12   9   1      242.66      248.73     18.42 o 
  13   9   1      162.62      140.09     14.74 o 
  14   9   1       35.72       40.15      8.44 o 
  15   9   1      130.90      144.62     11.02 o 
  16   9   1        1.79       -1.73      5.27 o 
 -15  10   1      109.43      126.02     15.18 o 
 -14  10   1       32.88       26.59      7.58 o 
 -13  10   1       31.71       31.38      7.27 o 
 -12  10   1       98.73       96.67      6.63 o 
 -11  10   1      385.32      409.97     12.56 o 
 -10  10   1       22.56       27.40      3.37 o 
  -9  10   1      227.45      215.70      7.80 o 
  -8  10   1       68.85       70.34      4.09 o 
  -7  10   1     1876.30     1834.40     17.45 o 
  -6  10   1      272.48      283.07     16.69 o 
  -5  10   1      583.45      635.53     16.35 o 
  -4  10   1      462.39      460.60     13.36 o 
  -3  10   1      495.27      503.66     19.29 o 
  -2  10   1      286.37      285.76      8.42 o 
  -1  10   1      258.97      251.03      5.75 o 
   0  10   1       18.16       18.16      1.14 o 
   1  10   1      278.93      267.14      5.46 o 
   2  10   1      282.60      291.74      5.04 o 
   3  10   1      481.93      482.30      6.40 o 
   4  10   1      462.66      444.51      6.79 o 
   5  10   1      575.77      628.15      7.82 o 
   6  10   1      281.28      283.81      7.13 o 
   7  10   1     1885.16     1829.01     29.50 o 
   8  10   1       69.06       71.68      4.41 o 
   9  10   1      230.07      214.12      7.71 o 
  10  10   1       21.32       27.23      4.62 o 
  11  10   1      379.39      393.18     15.53 o 
  12  10   1       99.34       86.98      7.94 o 
  13  10   1       32.20       38.51      5.83 o 
  14  10   1       32.77       40.68     13.19 o 
  15  10   1      108.69      119.99     19.26 o 
 -14  11   1       99.49      109.29     14.41 o 
 -13  11   1       19.36       11.59      6.65 o 
 -12  11   1      156.67      171.64     16.81 o 
 -11  11   1      325.64      334.20     10.85 o 
 -10  11   1       12.25       13.92      4.08 o 
  -9  11   1     1705.74     1659.21     19.68 o 
  -8  11   1      110.06      105.68      3.26 o 
  -7  11   1      120.63      116.20     12.05 o 
  -6  11   1      332.73      331.66     18.61 o 
  -5  11   1      499.61      534.94     22.43 o 
  -4  11   1      724.42      686.33     16.89 o 
  -3  11   1      223.15      215.56      9.24 o 
  -2  11   1      115.98      113.92      5.71 o 
  -1  11   1       69.17       74.41      2.61 o 
   0  11   1      124.16      109.59      3.42 o 
   1  11   1       70.87       79.42      3.71 o 
   2  11   1      119.78      109.81      4.37 o 
   3  11   1      225.34      217.34      4.35 o 
   4  11   1      713.47      705.40      8.43 o 
   5  11   1      489.15      491.86      6.97 o 
   6  11   1      336.05      326.58      7.35 o 
   7  11   1      119.22      120.34      4.99 o 
   8  11   1      113.45      113.26      5.24 o 
   9  11   1     1725.18     1666.31     21.02 o 
  10  11   1       10.69       10.57      3.60 o 
  11  11   1      313.84      319.17     14.28 o 
  12  11   1      160.23      156.56     14.24 o 
  13  11   1       17.82       15.52      4.23 o 
  14  11   1       96.67      109.30      9.49 o 
 -13  12   1       31.44       33.67      9.48 o 
 -12  12   1       82.73       70.50     11.47 o 
 -11  12   1       45.80       48.46      9.39 o 
 -10  12   1      202.80      221.19     18.18 o 
  -9  12   1        4.68       -1.70      3.46 o 
  -8  12   1      106.49      130.30     13.19 o 
  -7  12   1      564.88      569.35     26.01 o 
  -6  12   1      250.17      225.21     16.06 o 
  -5  12   1      144.16      136.53     12.20 o 
  -4  12   1      445.92      441.72     20.27 o 
  -3  12   1      680.27      667.19     16.58 o 
  -2  12   1      105.90       96.77      3.66 o 
  -1  12   1      248.34      243.20      4.71 o 
   0  12   1        7.53        9.10      1.45 o 
   1  12   1      240.93      231.17      6.34 o 
   2  12   1      102.23       83.02      4.02 o 
   3  12   1      692.44      704.46     14.35 o 
   4  12   1      435.14      419.15      6.21 o 
   5  12   1      142.33      141.30      3.61 o 
   6  12   1      249.96      229.19      7.11 o 
   7  12   1      564.20      549.23      9.88 o 
   8  12   1      112.76      119.86      5.53 o 
   9  12   1        5.58        5.49      3.51 o 
  10  12   1      204.06      191.64     10.91 o 
  11  12   1       42.78       39.90      5.60 o 
  12  12   1       77.89       77.72      7.78 o 
  13  12   1       32.02       33.72      5.76 o 
  14  12   1      172.04      166.55     16.20 o 
 -13  13   1        7.98        6.33      6.23 o 
 -12  13   1       45.75       62.10     11.22 o 
 -11  13   1       72.81       80.61     12.14 o 
 -10  13   1       76.90       87.68     12.21 o 
  -9  13   1       45.87       34.70      8.26 o 
  -8  13   1       76.53       74.31     10.63 o 
  -7  13   1       27.05       21.58      6.41 o 
  -6  13   1      353.40      365.89     20.72 o 
  -5  13   1      314.76      296.03     18.06 o 
  -4  13   1      314.47       60.39    165.64 o 
  -3  13   1      642.10      645.76     17.83 o 
  -2  13   1      664.79      636.40     10.24 o 
  -1  13   1      470.58      466.20      7.95 o 
   0  13   1     1505.81     1499.12     21.54 o 
   1  13   1      461.06      451.20     10.75 o 
   2  13   1      643.78      626.31     11.03 o 
   3  13   1      657.72      651.04     14.41 o 
   4  13   1      325.29      325.55      9.69 o 
   5  13   1      315.41      308.48      9.88 o 
   6  13   1      353.71      348.55     14.60 o 
   7  13   1       25.47       22.20      3.72 o 
   8  13   1       78.71       77.74      6.81 o 
   9  13   1       43.94       54.54     10.98 o 
  10  13   1       74.24       75.92     10.26 o 
  11  13   1       73.33       62.70      8.66 o 
  12  13   1       45.41       37.83      6.09 o 
  13  13   1        8.23        5.08      3.29 o 
 -12  14   1       48.52       39.76      8.90 o 
 -11  14   1       72.63       94.01     13.31 o 
 -10  14   1      168.27      149.56     15.88 o 
  -9  14   1      278.83      289.44     21.04 o 
  -8  14   1       47.66       42.49      8.81 o 
  -7  14   1       16.96       17.52      6.62 o 
  -6  14   1      211.40      222.76     16.81 o 
  -5  14   1      245.96      243.51     16.97 o 
  -4  14   1      273.78      272.03     17.41 o 
  -3  14   1      333.98      319.75     10.93 o 
  -2  14   1       98.46       95.71      4.90 o 
  -1  14   1      487.08      473.88      7.43 o 
   0  14   1      153.39      154.38      8.86 o 
   1  14   1      472.08      463.01      9.52 o 
   2  14   1       98.94       90.97      4.47 o 
   3  14   1      331.72      332.60     10.76 o 
   4  14   1      280.89      279.89      9.38 o 
   5  14   1      255.00      250.66      6.99 o 
   6  14   1      208.49      192.88      9.67 o 
   7  14   1       17.12       27.99      4.35 o 
   8  14   1       47.09       49.49      5.63 o 
   9  14   1      275.32      269.98     13.02 o 
  10  14   1      166.25      159.51     16.19 o 
  11  14   1       70.14       72.19      7.50 o 
  12  14   1       47.45       42.26      7.28 o 
  13  14   1        6.12       11.52      5.14 o 
 -11  15   1      291.50      326.21     24.26 o 
 -10  15   1      152.56      167.31     17.16 o 
  -9  15   1       18.03       30.82      8.38 o 
  -8  15   1      123.71      130.46     15.37 o 
  -7  15   1       77.24       91.13      7.12 o 
  -6  15   1       65.01       69.39      6.10 o 
  -5  15   1       11.55       11.61      5.43 o 
  -4  15   1      265.98      255.83     17.48 o 
  -3  15   1      721.33      703.99     25.97 o 
  -2  15   1       10.28        6.24      4.90 o 
  -1  15   1        8.77        5.53      1.36 o 
   0  15   1      100.54       90.82      4.14 o 
   1  15   1        9.36        6.75      1.58 o 
   2  15   1       11.00        5.30      1.58 o 
   3  15   1      721.36      669.22     15.64 o 
   4  15   1      264.55      258.99     11.90 o 
   5  15   1       11.76       11.26      3.04 o 
   6  15   1       67.92       65.74      5.93 o 
   7  15   1       77.55       81.53      6.97 o 
   8  15   1      126.41      123.11      8.64 o 
   9  15   1       19.31       25.98      9.80 o 
  10  15   1      153.44      174.69     11.17 o 
  11  15   1      287.98      284.98     14.63 o 
  12  15   1       74.85       95.25     11.87 o 
 -11  16   1        5.97       13.16      4.90 o 
 -10  16   1       11.75       15.24      3.87 o 
  -9  16   1      106.76      106.53      8.58 o 
  -8  16   1       19.14       18.67      6.00 o 
  -7  16   1       33.54       43.08      5.14 o 
  -6  16   1      111.31      127.56      8.03 o 
  -5  16   1      134.70      150.86     14.40 o 
  -4  16   1       91.63      105.10     11.76 o 
  -3  16   1      123.99      144.06     12.14 o 
  -2  16   1      125.79      146.60     12.60 o 
  -1  16   1      246.73      223.68      9.94 o 
   0  16   1        1.95       -0.59      2.48 o 
   1  16   1      252.17      233.16      6.99 o 
   2  16   1      124.74      122.17     13.74 o 
   3  16   1      127.72      134.65      7.47 o 
   4  16   1       89.81       96.90     11.22 o 
   5  16   1      132.35      151.28      8.48 o 
   6  16   1      110.57      120.35      8.02 o 
   7  16   1       33.49       37.17      4.87 o 
   8  16   1       20.21       19.97      3.98 o 
   9  16   1      105.28      110.04      8.81 o 
  10  16   1       10.69        6.49      3.24 o 
  11  16   1        6.09        9.29      4.74 o 
  -9  17   1       45.07       67.34      8.94 o 
  -8  17   1       19.50       11.00      7.49 o 
  -7  17   1       89.33       99.37     13.14 o 
  -6  17   1        4.81       -6.17      5.39 o 
  -5  17   1       18.72       16.20      5.85 o 
  -4  17   1      122.08      145.93     13.87 o 
  -3  17   1       21.27       27.71      6.69 o 
  -2  17   1      212.76      220.05     15.82 o 
  -1  17   1      112.86      109.75     10.94 o 
   0  17   1      270.53      256.31     20.52 o 
   1  17   1      115.24      118.95      7.60 o 
   2  17   1      212.31      220.78     10.02 o 
   3  17   1       20.82        8.27      4.63 o 
   4  17   1      124.14      144.87      7.96 o 
   5  17   1       19.20       22.12      3.68 o 
   6  17   1        5.49        2.62      6.68 o 
   7  17   1       92.09       84.77      7.23 o 
   8  17   1       18.01       16.83      6.02 o 
   9  17   1       44.69       55.70      6.48 o 
  -8  18   1       74.88       92.18     13.65 o 
  -7  18   1       27.16       16.38      6.67 o 
  -6  18   1      212.49      214.32     18.50 o 
  -5  18   1       24.09       13.32      5.58 o 
  -4  18   1       58.28       57.47      9.59 o 
  -3  18   1       32.63       39.29      7.65 o 
  -2  18   1        1.90        9.55      4.95 o 
  -1  18   1       26.62       34.64      6.79 o 
   0  18   1        1.69        2.27      2.33 o 
   1  18   1       26.71       23.87      5.01 o 
   2  18   1        1.68       -0.59      3.79 o 
   3  18   1       33.35       39.81      7.75 o 
   4  18   1       57.61       52.41      9.11 o 
   5  18   1       23.20       12.71      5.87 o 
   6  18   1      216.53      237.16     19.13 o 
   7  18   1       26.89       21.45      6.60 o 
   8  18   1       73.36       73.35     11.81 o 
  -6  19   1      141.45      145.88     15.86 o 
  -5  19   1       53.83       52.29      9.91 o 
  -4  19   1       69.41       61.43      9.94 o 
  -3  19   1        0.64        5.21      4.02 o 
  -2  19   1       75.43       80.86     10.29 o 
  -1  19   1      280.22      298.85     18.79 o 
   0  19   1        4.36        2.58      3.43 o 
   1  19   1      284.88      307.29     18.62 o 
   2  19   1       72.61       83.07     10.40 o 
   3  19   1        0.99       -5.52      4.70 o 
   4  19   1       67.32       53.27      9.35 o 
   5  19   1       55.41       55.71     10.09 o 
   6  19   1      146.58      158.28     15.99 o 
  -3  20   1       94.27       80.34     10.90 o 
  -2  20   1       21.69       29.03      7.17 o 
   2  20   1       20.28       26.10      6.69 o 
   3  20   1       92.25       89.08     11.67 o 
   0   0   2      894.99     1018.00     15.78 o 
   1   0   2     5697.79     5743.54     26.85 o 
   2   0   2     4296.73     4349.44     40.07 o 
   3   0   2     2709.38     2660.92     27.36 o 
   4   0   2     1794.34     1811.37     17.79 o 
   5   0   2     3035.69     3100.70     29.16 o 
   6   0   2     1575.79     1799.45     20.24 o 
   7   0   2      285.67      273.08      8.46 o 
   8   0   2       58.41       76.15      4.17 o 
   9   0   2      492.45      441.57     11.51 o 
  10   0   2        1.32        1.50      2.08 o 
  11   0   2      181.96      170.79      8.06 o 
  12   0   2        2.28        5.24      2.59 o 
  13   0   2       14.15       11.44      4.35 o 
  14   0   2       13.79       17.35      4.67 o 
  15   0   2        3.70        3.79      2.89 o 
  16   0   2       33.56       46.93      5.79 o 
  17   0   2        4.21       11.71      5.43 o 
 -17   1   2       54.65       63.01      6.75 o 
 -16   1   2      210.01      218.36     21.20 o 
 -15   1   2      347.16      359.31     14.17 o 
 -14   1   2       33.92       32.48      6.25 o 
 -13   1   2      447.42      442.08     19.94 o 
 -12   1   2      716.97      699.54     23.93 o 
 -11   1   2      115.35      122.29     14.55 o 
 -10   1   2      100.64       88.30      5.92 o 
  -9   1   2      193.93      218.97     15.71 o 
  -8   1   2      464.17      495.35     11.46 o 
  -7   1   2     1421.11     1390.25     39.88 o 
  -6   1   2      582.96      626.47     11.98 o 
  -5   1   2     1400.92     1598.35     17.97 o 
  -4   1   2     1184.54     1145.69     47.82 o 
  -3   1   2     6909.92     6663.36    109.93 o 
  -2   1   2    11982.49    11666.34     38.57 o 
  -1   1   2     2977.53     2870.21     17.05 o 
   0   1   2    18500.33    17436.59    211.38 o 
   1   1   2     2988.27     2819.38     18.61 o 
   2   1   2    11943.08    11587.11    115.52 o 
   3   1   2     6864.61     6720.96     41.98 o 
   5   1   2     1422.64     1596.81     24.13 o 
   6   1   2      596.40      632.04     16.13 o 
   7   1   2     1421.31     1410.94     18.83 o 
   8   1   2      476.79      491.19     10.23 o 
   9   1   2      186.24      210.13      7.68 o 
  10   1   2       95.45      102.37      5.80 o 
  11   1   2      106.42      118.42      6.54 o 
  12   1   2      717.55      696.42     15.82 o 
  13   1   2      447.95      443.37     13.24 o 
  14   1   2       35.83       41.63      6.39 o 
  15   1   2      342.43      340.95     27.00 o 
  16   1   2      210.45      238.52     11.74 o 
  17   1   2       58.01       68.62     10.71 o 
 -17   2   2       24.60       25.90      4.46 o 
 -16   2   2       63.30       59.67     11.12 o 
 -15   2   2       23.94       27.23      4.46 o 
 -14   2   2       17.26       18.89      3.98 o 
 -13   2   2      160.29      188.70     13.72 o 
 -12   2   2      891.41      865.17     27.75 o 
 -11   2   2      358.93      356.18     12.29 o 
 -10   2   2      338.10      364.47     11.80 o 
  -9   2   2       34.36       41.40      4.22 o 
  -8   2   2      779.17      785.21     20.75 o 
  -7   2   2     1791.06     1783.87     21.81 o 
  -6   2   2      751.67      691.95     12.67 o 
  -5   2   2     1836.16     1853.70     19.40 o 
  -4   2   2       54.87       66.51      4.58 o 
  -3   2   2     1817.67     1879.67     16.43 o 
  -2   2   2     2411.47     2361.05     24.05 o 
  -1   2   2     2966.39     2840.67     15.31 o 
   0   2   2    12037.06    11718.88     56.95 o 
   1   2   2     2939.60     2803.66     34.38 o 
   2   2   2     2393.67     2321.92     17.05 o 
   3   2   2     1817.42     1844.86     17.69 o 
   6   2   2      730.38      658.70     15.84 o 
   7   2   2     1797.77     1769.56     27.29 o 
   8   2   2      781.38      773.88     11.20 o 
   9   2   2       31.97       38.51      2.94 o 
  10   2   2      355.15      369.93      8.72 o 
  11   2   2      349.58      366.19     10.64 o 
  12   2   2      892.44      838.21     16.68 o 
  13   2   2      160.81      176.24     12.71 o 
  14   2   2       16.16       21.51      3.79 o 
  15   2   2       22.75       27.47      6.61 o 
  16   2   2       60.30       50.63      9.17 o 
  17   2   2       24.24       39.40      8.73 o 
 -17   3   2       30.47       32.78      6.27 o 
 -16   3   2       90.63       85.39      7.62 o 
 -15   3   2      157.33      154.86      9.59 o 
 -14   3   2      249.42      232.86     11.30 o 
 -13   3   2      166.91      157.88     11.48 o 
 -12   3   2      318.85      331.24     17.85 o 
 -11   3   2      209.85      221.57     14.35 o 
 -10   3   2      107.55      131.39      6.00 o 
  -9   3   2       88.99       83.38      4.65 o 
  -8   3   2      518.48      537.85     17.96 o 
  -7   3   2      498.14      503.86      9.67 o 
  -6   3   2     2242.16     2286.54     30.23 o 
  -5   3   2      252.32      224.53      8.68 o 
  -4   3   2     4612.90     4707.33     36.14 o 
  -3   3   2      184.61      176.20      5.04 o 
  -2   3   2     1288.01     1316.65     10.92 o 
  -1   3   2      980.41      888.22      8.70 o 
   0   3   2     2527.53     2488.11     17.48 o 
   1   3   2      997.59      899.77     14.00 o 
   2   3   2     1235.77     1251.47     12.24 o 
   3   3   2      179.36      166.85      4.80 o 
   5   3   2      262.40      235.57     11.31 o 
   6   3   2     2254.28     2293.84     22.19 o 
   7   3   2      491.25      491.84     10.90 o 
   8   3   2      535.98      541.29     12.92 o 
   9   3   2       87.32       76.72      3.44 o 
  10   3   2      102.61      113.16      4.82 o 
  11   3   2      214.86      217.81      7.33 o 
  12   3   2      315.43      321.59      8.87 o 
  13   3   2      169.75      183.46      7.83 o 
  14   3   2      249.83      248.11     10.69 o 
  15   3   2      155.66      163.06      8.80 o 
  16   3   2       91.82       93.61     11.97 o 
  17   3   2       30.17       33.62      8.26 o 
 -17   4   2        1.09        6.32      5.40 o 
 -16   4   2        9.74       10.03      4.83 o 
 -15   4   2      388.21      359.01     14.62 o 
 -14   4   2      457.50      453.19     15.70 o 
 -13   4   2      103.10      106.88      7.65 o 
 -12   4   2       25.72       16.69      5.08 o 
 -11   4   2      181.09      172.47      8.67 o 
 -10   4   2      570.63      553.00     30.93 o 
  -9   4   2      402.74      403.55      9.86 o 
  -8   4   2      702.66      750.63     17.29 o 
  -7   4   2       26.79       25.21      2.53 o 
  -6   4   2     1043.10     1159.48     20.71 o 
  -5   4   2     1531.89     1694.27     22.68 o 
  -4   4   2     1203.10     1118.86     17.03 o 
  -3   4   2      737.43      733.82     10.05 o 
  -2   4   2     1055.98     1051.37      9.71 o 
  -1   4   2     1157.45     1137.96      8.86 o 
   0   4   2        5.35        4.79      0.85 o 
   1   4   2     1193.90     1151.49     11.17 o 
   2   4   2     1051.63     1027.56     14.99 o 
   3   4   2      756.83      723.05     11.32 o 
   4   4   2     1207.77     1135.14     15.85 o 
   5   4   2     1499.46     1600.95     29.94 o 
   6   4   2     1021.86     1119.72     26.36 o 
   7   4   2       30.28       31.48      2.96 o 
   8   4   2      721.23      759.21     10.26 o 
   9   4   2      410.62      412.03      8.18 o 
  10   4   2      582.03      561.22     10.47 o 
  11   4   2      177.75      159.99      7.39 o 
  12   4   2       25.51       19.70      2.58 o 
  13   4   2      102.84       93.57      5.23 o 
  14   4   2      456.01      438.47     11.45 o 
  15   4   2      388.00      388.48     22.98 o 
  16   4   2       11.13       10.36      5.78 o 
 -17   5   2      142.48      152.15     10.47 o 
 -16   5   2       10.10        3.07      6.51 o 
 -15   5   2      208.82      202.79     11.08 o 
 -14   5   2      149.07      165.16      9.77 o 
 -13   5   2       50.17       49.29      5.38 o 
 -12   5   2       17.44       32.03      4.46 o 
 -11   5   2      701.70      678.67     16.84 o 
 -10   5   2      571.33      575.62     14.71 o 
  -9   5   2        9.14       12.85      2.84 o 
  -8   5   2       43.90       41.40      3.28 o 
  -7   5   2     1619.32     1547.81     17.18 o 
  -6   5   2      552.96      562.73     11.18 o 
  -5   5   2     1174.68     1191.76     18.24 o 
  -4   5   2       15.16       17.65      2.18 o 
  -3   5   2     1037.21     1069.32     14.75 o 
  -2   5   2      295.20      319.58      4.86 o 
  -1   5   2      363.95      351.91      6.37 o 
   0   5   2      577.30      578.36      6.48 o 
   1   5   2      366.31      346.70      4.90 o 
   2   5   2      295.77      307.10      5.04 o 
   3   5   2     1052.10     1086.75      9.13 o 
   4   5   2       14.57       15.30      3.05 o 
   5   5   2     1163.19     1161.04     17.25 o 
   6   5   2      559.00      580.38     19.65 o 
   7   5   2     1597.61     1505.54     18.20 o 
   8   5   2       42.99       39.65      2.22 o 
   9   5   2       11.47       14.52      1.63 o 
  10   5   2      572.10      571.98     12.29 o 
  11   5   2      699.49      683.00      9.91 o 
  12   5   2       19.45       30.04      2.39 o 
  13   5   2       48.60       45.01      3.61 o 
  14   5   2      152.44      162.66     17.76 o 
  15   5   2      207.58      227.51     17.99 o 
  16   5   2       10.64        8.05      4.63 o 
 -17   6   2        7.84        7.36      3.47 o 
 -16   6   2       26.63       26.22      4.72 o 
 -15   6   2       42.01       32.53      4.69 o 
 -14   6   2       40.64       48.57     10.54 o 
 -13   6   2       57.58       56.46      5.76 o 
 -12   6   2      135.49      129.36      7.84 o 
 -11   6   2      240.96      231.24     10.69 o 
 -10   6   2      319.87      309.03     10.88 o 
  -9   6   2      239.91      234.01      8.93 o 
  -8   6   2      204.78      205.44      9.79 o 
  -7   6   2      113.99       97.46      5.16 o 
  -6   6   2      549.96      575.18     11.19 o 
  -5   6   2      937.82      932.29     15.37 o 
  -4   6   2      598.78      683.20     12.02 o 
  -3   6   2      561.29      577.94      9.23 o 
  -2   6   2       51.83       47.09      1.90 o 
  -1   6   2     2545.97     2674.51     18.07 o 
   0   6   2       58.68       74.34      2.41 o 
   1   6   2     2608.23     2736.70     17.03 o 
   2   6   2       52.47       43.75      1.58 o 
   3   6   2      573.13      570.68      7.20 o 
   4   6   2      590.71      676.17     10.38 o 
   5   6   2      927.14      887.87     15.31 o 
   6   6   2      559.30      587.39     13.23 o 
   7   6   2      119.19      103.76      4.20 o 
   8   6   2      196.55      192.59      4.89 o 
   9   6   2      246.28      251.62      9.46 o 
  10   6   2      325.72      306.35      5.85 o 
  11   6   2      243.94      231.95      5.30 o 
  12   6   2      136.31      118.42      3.96 o 
  13   6   2       56.94       59.41      6.37 o 
  14   6   2       41.24       45.29      6.03 o 
  15   6   2       42.99       49.03     10.55 o 
  16   6   2       26.24       25.62      7.47 o 
 -16   7   2       37.86       38.70      5.54 o 
 -15   7   2       57.08       57.38      6.18 o 
 -14   7   2        1.77        3.07      2.78 o 
 -13   7   2      111.00      104.66     18.93 o 
 -12   7   2        8.03       12.55      3.15 o 
 -11   7   2        1.26        9.12      2.77 o 
 -10   7   2      430.91      439.72     12.78 o 
  -9   7   2      342.38      307.59     10.13 o 
  -8   7   2       89.70       91.16      5.90 o 
  -7   7   2      383.99      441.31      9.15 o 
  -6   7   2      309.58      279.76      7.72 o 
  -5   7   2      340.78      338.12      7.65 o 
  -4   7   2     2059.25     2173.08     19.47 o 
  -3   7   2      599.47      461.56    318.96 o 
  -2   7   2     1822.07     1850.71     16.09 o 
  -1   7   2     2450.90     2618.85     19.82 o 
   0   7   2     1633.31     1590.67     11.13 o 
   1   7   2     2420.61     2605.71     13.07 o 
   2   7   2     1776.39     1790.67      9.42 o 
   3   7   2      616.31      661.14     11.57 o 
   4   7   2     2056.07     2063.91     15.62 o 
   5   7   2      334.36      321.35      6.00 o 
   6   7   2      305.56      268.99      5.21 o 
   7   7   2      384.99      433.95      7.32 o 
   8   7   2       83.87       93.40      4.03 o 
   9   7   2      341.93      297.20      8.92 o 
  10   7   2      434.13      425.64      8.81 o 
  11   7   2        1.63        3.95      1.33 o 
  12   7   2        8.62        7.73      3.12 o 
  13   7   2      114.04      112.34      9.62 o 
  14   7   2        1.93        3.57      7.62 o 
  15   7   2       57.52       67.16     10.67 o 
  16   7   2       36.97       34.46      6.07 o 
 -16   8   2      176.47      169.57     17.04 o 
 -15   8   2       57.35       61.03      6.42 o 
 -14   8   2      233.25      226.08     12.13 o 
 -13   8   2       74.88       82.47      6.67 o 
 -12   8   2      158.51      155.76      8.53 o 
 -11   8   2       80.56       90.28      6.29 o 
 -10   8   2      404.11      377.71     11.76 o 
  -9   8   2      355.47      362.15     10.84 o 
  -8   8   2      201.31      224.10      7.92 o 
  -7   8   2       38.97       39.51      3.35 o 
  -6   8   2      943.23      945.65     12.08 o 
  -5   8   2      447.45      465.58      7.66 o 
  -4   8   2      467.10      459.60     10.17 o 
  -2   8   2      446.91      280.95    263.35 o 
  -1   8   2      386.19      411.83      7.57 o 
   0   8   2     1621.54     1602.81     11.39 o 
   1   8   2      387.79      392.67      6.41 o 
   2   8   2      444.50      509.56      8.59 o 
   3   8   2      117.96      100.36      3.26 o 
   4   8   2      462.15      481.96     16.15 o 
   5   8   2      443.22      450.92      7.16 o 
   6   8   2      955.99      894.83     19.83 o 
   7   8   2       41.53       42.09      3.40 o 
   8   8   2      189.27      209.80      5.04 o 
   9   8   2      359.95      361.90      9.02 o 
  10   8   2      409.34      362.89      6.98 o 
  11   8   2       80.74       81.87      7.12 o 
  12   8   2      165.29      173.69     10.55 o 
  13   8   2       74.83       76.60      7.60 o 
  14   8   2      237.29      221.56     17.28 o 
  15   8   2       55.98       65.01     15.60 o 
  16   8   2      172.34      160.96     16.33 o 
 -15   9   2      125.07      161.86     16.94 o 
 -14   9   2       64.88       78.30     10.54 o 
 -13   9   2      147.07      128.68      8.11 o 
 -12   9   2       33.18       39.98      4.58 o 
 -11   9   2       14.14       14.87      2.81 o 
 -10   9   2       39.80       38.15      3.94 o 
  -9   9   2      799.40      783.25     15.47 o 
  -8   9   2      664.47      663.05     16.44 o 
  -7   9   2      271.13      262.15      7.51 o 
  -6   9   2       41.21       44.58      3.08 o 
  -5   9   2       62.39       48.22      3.89 o 
  -4   9   2     1225.64     1260.04     30.09 o 
  -3   9   2      810.27      881.25     24.67 o 
  -2   9   2     1181.21     1184.87     41.06 o 
  -1   9   2      649.21      653.54     11.45 o 
   0   9   2        1.33        2.62      0.77 o 
   1   9   2      652.27      638.31      7.68 o 
   2   9   2     1165.22     1151.24     17.08 o 
   3   9   2      800.12      804.42     10.51 o 
   4   9   2     1232.00     1215.62     16.77 o 
   5   9   2       62.87       47.79      2.47 o 
   6   9   2       37.18       38.12      1.64 o 
   7   9   2      280.89      266.48      8.03 o 
   8   9   2      671.75      653.80      9.35 o 
   9   9   2      789.45      764.30     15.34 o 
  10   9   2       37.48       35.64      3.74 o 
  11   9   2       11.83       10.97      7.31 o 
  12   9   2       31.64       43.29      5.70 o 
  13   9   2      143.45      137.76      9.94 o 
  14   9   2       64.47       75.36      7.96 o 
  15   9   2      124.75      142.64     12.92 o 
 -15  10   2       17.06       21.17      8.15 o 
 -14  10   2       17.02       23.32      8.08 o 
 -13  10   2       43.82       61.69     10.96 o 
 -12  10   2      231.48      230.63     11.65 o 
 -11  10   2      566.18      550.53     14.34 o 
 -10  10   2       95.20       95.80      5.77 o 
  -9  10   2       73.39       74.16      4.64 o 
  -8  10   2      280.69      310.54     21.04 o 
  -7  10   2      604.10      582.50      9.95 o 
  -6  10   2      557.41      522.84     22.61 o 
  -5  10   2      475.08      477.01     20.93 o 
  -4  10   2      175.65      160.31      8.34 o 
  -3  10   2      481.98      509.24     13.94 o 
  -2  10   2      237.41      269.45      8.34 o 
  -1  10   2      823.38      792.79     16.39 o 
   0  10   2       28.69       34.11      4.59 o 
   1  10   2      824.96      782.14     11.54 o 
   2  10   2      228.39      253.81      5.41 o 
   3  10   2      502.13      518.67     13.55 o 
   4  10   2      170.80      159.34      5.36 o 
   5  10   2      483.86      472.17     15.83 o 
   6  10   2      562.97      565.07     11.02 o 
   7  10   2      592.38      566.99     11.70 o 
   8  10   2      282.12      290.38      8.92 o 
   9  10   2       75.50       64.67      4.55 o 
  10  10   2       93.89       83.76      5.42 o 
  11  10   2      568.91      543.03     29.33 o 
  12  10   2      229.35      228.92     12.51 o 
  13  10   2       43.30       36.22      5.64 o 
  14  10   2       17.49       12.40      4.78 o 
  15  10   2       17.37       11.38      6.42 o 
 -14  11   2       32.57       57.30     10.77 o 
 -13  11   2      286.99      332.20     23.60 o 
 -12  11   2       63.08       87.75     12.65 o 
 -11  11   2      119.64      117.21     13.90 o 
 -10  11   2       91.44       84.58      5.09 o 
  -9  11   2       83.18       72.02      4.25 o 
  -8  11   2      607.10      586.60     11.46 o 
  -7  11   2       71.65       81.93     10.37 o 
  -6  11   2      383.06      370.54     19.82 o 
  -5  11   2      221.32      218.17     14.95 o 
  -4  11   2      172.99      167.06     12.73 o 
  -3  11   2      274.78      271.29     10.62 o 
  -2  11   2      265.38      271.18     11.09 o 
  -1  11   2       75.52       83.77      4.89 o 
   0  11   2      366.82      388.31      6.77 o 
   1  11   2       75.24       75.06      2.85 o 
   2  11   2      272.60      267.46      5.69 o 
   3  11   2      277.02      257.83      6.05 o 
   4  11   2      166.98      157.48      4.84 o 
   5  11   2      219.86      211.64      5.84 o 
   6  11   2      377.17      357.56      6.49 o 
   7  11   2       76.66       91.38      3.07 o 
   8  11   2      605.58      558.00     12.30 o 
   9  11   2       82.55       68.70      4.72 o 
  10  11   2       93.11       76.14      7.18 o 
  11  11   2      118.84      119.91      9.15 o 
  12  11   2       61.54       57.40      8.79 o 
  13  11   2      289.85      307.64     15.20 o 
  14  11   2       31.30       41.09      6.12 o 
 -13  12   2       69.34       76.41     12.46 o 
 -12  12   2      101.23      124.79     15.07 o 
 -11  12   2      230.87      221.42     18.90 o 
 -10  12   2       48.30       51.82      9.77 o 
  -9  12   2       24.57       30.04      7.60 o 
  -8  12   2       69.19       83.74     11.01 o 
  -7  12   2       15.54       17.94      6.36 o 
  -6  12   2      404.70      447.58     22.53 o 
  -5  12   2       31.47       36.34      7.54 o 
  -4  12   2     1306.38     1290.64     35.02 o 
  -3  12   2     1207.14     1160.27     32.11 o 
  -2  12   2      177.60      175.83      6.02 o 
  -1  12   2       10.30       10.90      1.89 o 
   0  12   2      465.94      452.49      6.34 o 
   1  12   2       11.75        0.51      2.05 o 
   2  12   2      174.10      164.65      4.94 o 
   3  12   2     1199.49     1183.04     16.56 o 
   4  12   2     1322.79     1325.20     15.83 o 
   5  12   2       29.04       32.17      2.17 o 
   6  12   2      402.18      401.41      6.95 o 
   7  12   2       15.03       15.53      1.37 o 
   8  12   2       65.95       66.04      4.60 o 
   9  12   2       23.15        9.30      3.35 o 
  10  12   2       44.54       41.10      5.53 o 
  11  12   2      233.43      232.97     15.65 o 
  12  12   2      104.17      113.91     11.74 o 
  13  12   2       67.01       74.10     13.10 o 
  14  12   2      182.10      184.76     17.21 o 
 -12  13   2       28.69       50.53     10.54 o 
 -11  13   2       35.98       32.72      8.59 o 
 -10  13   2      131.75      109.94     13.65 o 
  -9  13   2       59.64       63.91     10.79 o 
  -8  13   2       39.98       47.74      9.08 o 
  -7  13   2       55.81       45.25      8.96 o 
  -6  13   2      125.97      132.97     13.25 o 
  -5  13   2      355.65      335.11     19.48 o 
  -4  13   2      214.38      201.37     14.78 o 
  -3  13   2      499.53      538.95     22.62 o 
  -2  13   2      201.75      185.79      9.11 o 
  -1  13   2      229.59      241.03      4.32 o 
   0  13   2     1662.67     1705.55     30.95 o 
   1  13   2      237.46      219.39     11.18 o 
   2  13   2      214.07      206.03     17.86 o 
   3  13   2      492.46      489.18      9.03 o 
   4  13   2      223.04      219.54      5.32 o 
   5  13   2      360.33      373.26      7.33 o 
   6  13   2      123.12      124.78      3.92 o 
   7  13   2       54.94       54.79      8.84 o 
   8  13   2       37.47       41.17      6.04 o 
   9  13   2       58.50       54.66      6.18 o 
  10  13   2      132.31      130.77      9.77 o 
  11  13   2       35.17       31.98      5.36 o 
  12  13   2       29.61       25.28      4.96 o 
  13  13   2        2.17        2.88      4.01 o 
 -11  14   2       45.96       47.99     10.19 o 
 -10  14   2      268.97      308.33     22.56 o 
  -9  14   2        8.05        2.34      5.69 o 
  -8  14   2      268.67      283.72     20.35 o 
  -7  14   2       70.38       84.21     11.48 o 
  -6  14   2      175.99      178.86     15.55 o 
  -5  14   2       71.39       71.37      9.64 o 
  -4  14   2       89.22       93.78     10.76 o 
  -3  14   2      544.39      493.80     22.50 o 
  -2  14   2      215.56      197.93      6.93 o 
  -1  14   2       34.72       41.81      1.79 o 
   0  14   2       43.71       71.71      4.15 o 
   1  14   2       31.13       10.39     21.64 o 
   2  14   2      212.87      190.59     14.93 o 
   3  14   2      550.89      501.14     27.69 o 
   4  14   2       93.56       83.33      3.34 o 
   5  14   2       71.17       69.58      4.09 o 
   6  14   2      180.22      176.61      5.84 o 
   7  14   2       69.60       72.81      6.58 o 
   8  14   2      263.55      256.00     12.40 o 
   9  14   2        7.56       12.75      3.70 o 
  10  14   2      259.88      288.29     14.11 o 
  11  14   2       45.68       37.59      5.97 o 
  12  14   2       71.77       95.09     11.91 o 
 -10  15   2       83.56       95.29     13.49 o 
  -9  15   2       84.43       72.23     11.69 o 
  -8  15   2        8.58       11.42      6.96 o 
  -7  15   2      178.30      191.28     17.17 o 
  -6  15   2       65.94       67.32     10.37 o 
  -5  15   2        2.67        2.43      4.77 o 
  -4  15   2       86.05       82.90     10.45 o 
  -3  15   2      111.27      109.43      5.88 o 
  -2  15   2      118.53      121.38      5.34 o 
  -1  15   2       92.80      100.80      6.78 o 
   0  15   2       21.03       23.53      3.02 o 
   1  15   2       92.64       29.82     57.21 o 
   2  15   2      118.36      124.68      7.38 o 
   3  15   2      109.10      102.44      6.53 o 
   4  15   2       87.63       89.95      4.81 o 
   5  15   2        3.47        4.84      1.71 o 
   6  15   2       68.43       57.97      5.85 o 
   7  15   2      179.42      172.88     10.04 o 
   8  15   2        9.07        8.54      2.86 o 
   9  15   2       88.48       96.14      8.25 o 
  10  15   2       83.45       84.32      8.09 o 
  11  15   2      189.12      195.41     16.37 o 
  -9  16   2        6.01       18.69      7.34 o 
  -8  16   2      169.67      252.81     20.85 o 
  -7  16   2       73.25       89.75     12.50 o 
  -6  16   2       27.67       32.25      8.01 o 
  -5  16   2      230.19      223.29     17.50 o 
  -4  16   2       24.54       18.15      6.07 o 
  -3  16   2      202.27      196.44     15.45 o 
  -2  16   2      127.84      123.12     11.88 o 
  -1  16   2      179.29      191.65     14.03 o 
   0  16   2      107.17      110.37      6.05 o 
   1  16   2      183.93       60.42     95.61 o 
   2  16   2      130.42      122.36     10.04 o 
   3  16   2      196.62      189.66      7.08 o 
   4  16   2       24.34       17.85      2.47 o 
   5  16   2      226.44      216.35     10.53 o 
   6  16   2       28.27       29.65      4.62 o 
   7  16   2       73.35       82.71      7.23 o 
   8  16   2      169.26      181.22     10.93 o 
   9  16   2        6.58        6.49      2.90 o 
  10  16   2       35.84       42.10      5.98 o 
  -8  17   2      256.31      248.39     20.94 o 
  -7  17   2        4.35        1.84      4.66 o 
  -6  17   2       23.69       26.52      7.65 o 
  -5  17   2       58.41       65.33     10.32 o 
  -4  17   2       53.93       60.76     10.03 o 
  -3  17   2      169.40      178.75     15.32 o 
  -2  17   2      116.11      121.03     12.47 o 
  -1  17   2       43.07       39.23      7.40 o 
   0  17   2      190.23      193.22     13.96 o 
   1  17   2       41.45       50.38      7.38 o 
   2  17   2      119.65      124.69     10.27 o 
   3  17   2      169.76      168.37      8.68 o 
   4  17   2       52.37       50.36      5.22 o 
   5  17   2       57.61       48.52      5.43 o 
   6  17   2       25.77       19.34      5.70 o 
   7  17   2        5.11       -0.25      2.49 o 
   8  17   2      259.53      280.81     13.68 o 
   9  17   2       49.43       64.65      8.95 o 
  -7  18   2       20.69       39.02      9.66 o 
  -6  18   2      108.34      120.29     14.47 o 
  -5  18   2       97.46       88.39     12.16 o 
  -4  18   2       26.83       22.73      6.47 o 
  -3  18   2       23.91       29.15      7.16 o 
  -2  18   2      101.21      103.52     11.61 o 
  -1  18   2       29.66       25.84      6.15 o 
   0  18   2       63.79       87.06      9.76 o 
   1  18   2       29.31       48.82      7.29 o 
   4  18   2       25.40       14.26      5.86 o 
   5  18   2       97.47       97.11     12.43 o 
   6  18   2      107.58      341.68     23.54 o 
   7  18   2       21.87       36.12      8.80 o 
  -5  19   2       24.43       42.66      9.40 o 
  -4  19   2       10.54       19.10      6.35 o 
  -3  19   2       20.34       24.49      6.56 o 
  -2  19   2      161.26      181.72     15.64 o 
  -1  19   2       56.65       62.46      8.98 o 
   0  19   2       43.16       28.27      6.51 o 
   0   0   3     8356.12     8887.79     56.76 o 
   1   0   3      543.23      579.66     10.37 o 
   2   0   3      381.86      417.96      8.96 o 
   3   0   3      204.67      273.05      9.23 o 
   4   0   3     1164.24     1390.13     17.15 o 
   5   0   3     1075.29     1115.88     23.12 o 
   6   0   3     1853.00     1956.58     23.04 o 
   7   0   3      501.92      485.68     14.03 o 
   8   0   3      108.60       77.46      5.26 o 
   9   0   3      274.72      313.63     10.70 o 
  10   0   3       32.38       39.57      3.55 o 
  11   0   3       30.93       39.51      3.66 o 
  12   0   3        8.43       13.50      3.08 o 
  13   0   3      100.47       96.09      8.26 o 
  14   0   3       23.35       21.29      3.96 o 
  15   0   3        3.98       -0.16      2.63 o 
  16   0   3        0.64        3.72      3.15 o 
  17   0   3       38.89       57.23      9.39 o 
 -17   1   3       20.36       18.95      4.83 o 
 -16   1   3      218.00      220.74     11.81 o 
 -15   1   3       60.18       60.03      6.31 o 
 -14   1   3       18.19       20.11      3.90 o 
 -13   1   3      141.82      139.75     13.17 o 
 -12   1   3      235.16      230.13     15.59 o 
 -11   1   3       59.49       53.87      5.09 o 
 -10   1   3      353.63      340.46     15.02 o 
  -9   1   3      195.41      176.83     11.45 o 
  -8   1   3     1145.31     1098.70     19.02 o 
  -7   1   3      697.66      725.55     18.43 o 
  -6   1   3      337.27      373.48     10.18 o 
  -5   1   3       30.98       30.27      2.96 o 
  -4   1   3      478.51      455.20      9.85 o 
  -3   1   3     2293.81     2309.57     17.78 o 
  -2   1   3     1277.25     1309.76     12.96 o 
  -1   1   3     1039.02     1053.40     11.47 o 
   0   1   3       58.96       49.81      2.57 o 
   1   1   3     1008.22     1017.79     13.60 o 
   2   1   3     1285.40     1315.17     15.74 o 
   3   1   3     2299.04     2304.69     31.57 o 
   4   1   3      480.21      454.69     10.02 o 
   6   1   3      327.94      365.96      9.96 o 
   7   1   3      708.88      715.43     19.32 o 
   8   1   3     1145.03     1089.70     45.38 o 
   9   1   3      197.78      174.80      7.95 o 
  10   1   3      353.94      337.98      9.06 o 
  11   1   3       58.41       52.51      4.85 o 
  12   1   3      224.20      228.09      8.14 o 
  13   1   3      141.37      149.29      8.51 o 
  14   1   3       19.06       18.49      8.26 o 
  15   1   3       59.87       68.48      6.48 o 
  16   1   3      219.95      240.45     11.99 o 
  17   1   3       19.87       17.31      6.64 o 
 -17   2   3      136.82      147.43     10.39 o 
 -16   2   3        5.06        5.35      2.82 o 
 -15   2   3        6.82        6.07      3.07 o 
 -14   2   3      172.76      147.09      9.09 o 
 -13   2   3      445.06      455.69     29.78 o 
 -12   2   3      549.44      551.56     15.82 o 
 -11   2   3     1051.32      989.52     20.32 o 
 -10   2   3      345.19      352.90      9.76 o 
  -9   2   3      514.14      561.58     14.38 o 
  -8   2   3       84.05       79.64      5.45 o 
  -7   2   3      370.01      343.99     10.18 o 
  -6   2   3     1547.03     1545.87     20.66 o 
  -5   2   3      178.38      160.53     12.76 o 
  -4   2   3     1578.50     1466.29     44.37 o 
  -3   2   3     1166.42     1243.02     15.60 o 
  -2   2   3     2319.74     2398.37     17.61 o 
  -1   2   3     1238.55     1309.93     12.73 o 
   0   2   3        0.62        1.74      0.85 o 
   1   2   3     1237.37     1248.97     15.02 o 
   2   2   3     2300.41     2342.12     20.81 o 
   3   2   3     1170.65     1213.33     15.38 o 
   4   2   3     1583.48     1425.87     17.45 o 
   7   2   3      373.71      345.02     13.65 o 
   8   2   3       86.78       80.73      5.24 o 
   9   2   3      511.58      561.47     22.79 o 
  10   2   3      341.77      337.70      8.85 o 
  11   2   3     1077.90      996.77     15.78 o 
  12   2   3      546.24      556.32     12.31 o 
  13   2   3      436.03      461.53     11.84 o 
  14   2   3      173.25      142.38     17.75 o 
  15   2   3        9.19        4.09      2.49 o 
  16   2   3        4.96       13.73      5.76 o 
  17   2   3      136.55      150.94     15.79 o 
 -17   3   3       34.02       34.11      5.46 o 
 -16   3   3       22.90       25.67      4.76 o 
 -15   3   3       94.07       95.44      7.86 o 
 -14   3   3      299.36      310.49     13.22 o 
 -13   3   3       47.95       38.53      4.89 o 
 -12   3   3       47.24       41.95      5.30 o 
 -11   3   3       93.56      113.34      7.22 o 
 -10   3   3      174.14      163.19      8.18 o 
  -9   3   3        5.04       12.30      2.77 o 
  -8   3   3      263.98      255.19      9.35 o 
  -7   3   3     1638.16     1680.78     60.83 o 
  -6   3   3       53.93       78.81      4.87 o 
  -5   3   3     1105.84     1036.07     20.81 o 
  -4   3   3      343.42      449.97      9.76 o 
  -3   3   3      761.39      837.04     12.85 o 
  -2   3   3       92.61       99.23      3.21 o 
  -1   3   3     4077.11     3979.06     22.20 o 
   0   3   3      638.45      665.64     11.66 o 
   1   3   3     4004.42     3844.85     41.79 o 
   2   3   3       91.31       93.19      4.16 o 
   3   3   3      744.07      789.51     16.05 o 
   4   3   3      344.37      428.70      9.49 o 
   5   3   3     1087.60     1022.27     23.91 o 
   7   3   3     1636.95     1654.86     28.85 o 
   8   3   3      262.58      256.65      9.05 o 
   9   3   3        6.48       11.24      2.68 o 
  10   3   3      174.44      172.21      8.19 o 
  11   3   3       92.28      103.70      5.13 o 
  12   3   3       49.08       42.49      3.59 o 
  13   3   3       48.04       46.67      3.87 o 
  14   3   3      299.23      299.15     11.90 o 
  15   3   3       94.00      110.75     12.55 o 
  16   3   3       22.06       27.67      7.40 o 
 -17   4   3        2.39        3.86      2.96 o 
 -16   4   3       26.81       27.55      5.73 o 
 -15   4   3      198.35      208.51     11.38 o 
 -14   4   3       88.92       80.04      7.02 o 
 -13   4   3      158.92      152.69      9.05 o 
 -12   4   3       24.83       31.14      5.09 o 
 -11   4   3       38.77       33.48      4.32 o 
 -10   4   3     1355.34     1328.14     22.74 o 
  -9   4   3      629.66      651.50     15.21 o 
  -8   4   3      487.00      493.49     12.84 o 
  -7   4   3     1236.17     1219.15     19.18 o 
  -6   4   3       34.35       19.72      3.13 o 
  -5   4   3      588.74      617.54     15.69 o 
  -4   4   3      269.74      282.96      7.76 o 
  -3   4   3      800.83      956.69     13.69 o 
  -2   4   3     3556.66     3511.23     18.84 o 
  -1   4   3       85.93      107.81      3.49 o 
   0   4   3     2247.73     2223.90     17.03 o 
   1   4   3       86.87      108.79      3.78 o 
   2   4   3     3577.56     3495.91     24.74 o 
   3   4   3      796.37      954.12     16.09 o 
   4   4   3      281.33      289.93      7.64 o 
   5   4   3      579.41      572.60     17.99 o 
   6   4   3       33.29       16.21      3.51 o 
   8   4   3      477.42      469.09     12.03 o 
   9   4   3      640.31      631.32     14.54 o 
  10   4   3     1365.04     1331.27     16.40 o 
  11   4   3       42.92       44.30      3.43 o 
  12   4   3       24.03       27.72      2.95 o 
  13   4   3      161.21      159.49      8.17 o 
  14   4   3       88.91       91.78      7.41 o 
  15   4   3      196.39      221.40     17.52 o 
  16   4   3       27.25       26.79      7.54 o 
 -16   5   3      107.31      108.48      8.75 o 
 -15   5   3       10.25        6.93      3.11 o 
 -14   5   3      208.54      213.67     11.11 o 
 -13   5   3       19.20       19.54      3.79 o 
 -12   5   3      419.64      416.56     14.10 o 
 -11   5   3      172.53      183.39      9.02 o 
 -10   5   3     1201.94     1158.32     21.40 o 
  -9   5   3      355.37      349.44     11.22 o 
  -8   5   3      171.95      175.03      9.73 o 
  -7   5   3        3.80        6.02      2.19 o 
  -6   5   3      751.37      767.11     18.01 o 
  -5   5   3       77.33       58.48      4.85 o 
  -4   5   3      261.16      285.27      7.79 o 
  -3   5   3      454.17      436.19      9.20 o 
  -2   5   3      366.26      365.23      5.62 o 
  -1   5   3      674.52      748.58      8.14 o 
   0   5   3        3.98        9.83      1.36 o 
   1   5   3      670.55      742.39      9.73 o 
   2   5   3      373.16      374.35      6.89 o 
   3   5   3      455.44      408.18      7.32 o 
   4   5   3      256.81      279.98      7.35 o 
   5   5   3       77.56       60.89      6.01 o 
   6   5   3      752.75      776.93     21.94 o 
   7   5   3        3.79        2.10      1.62 o 
   8   5   3      158.95      146.61      6.74 o 
   9   5   3      356.39      341.27     10.66 o 
  10   5   3     1175.80     1138.22     14.64 o 
  11   5   3      171.99      181.19      6.18 o 
  12   5   3      429.51      417.32      9.60 o 
  13   5   3       18.95       15.61      2.88 o 
  14   5   3      210.23      224.42     17.30 o 
  15   5   3       10.30       12.92      5.78 o 
  16   5   3      101.80      109.72     13.29 o 
 -16   6   3       19.66       22.86      8.12 o 
 -15   6   3      143.15      150.51     22.99 o 
 -14   6   3      310.11      311.91     17.53 o 
 -13   6   3      167.87      164.64      9.45 o 
 -12   6   3       90.50       93.72      6.93 o 
 -11   6   3      127.51      133.91      7.83 o 
 -10   6   3      313.77      334.88     11.56 o 
  -9   6   3       91.75      107.04      6.45 o 
  -8   6   3       40.55       36.82      3.81 o 
  -7   6   3       43.27       48.26      5.47 o 
  -6   6   3      476.81      447.36     13.35 o 
  -5   6   3       15.85       10.81      2.29 o 
  -4   6   3     1260.55     1197.86     19.72 o 
  -3   6   3      814.16      812.10     12.48 o 
  -2   6   3     2536.37     2653.02     33.98 o 
  -1   6   3     1181.21     1138.29     11.36 o 
   0   6   3      108.72      121.13      3.62 o 
   1   6   3     1185.07     1110.78     11.87 o 
   2   6   3     2556.97     2706.92     18.22 o 
   3   6   3      818.18      808.10     21.61 o 
   4   6   3     1276.24     1180.68     17.20 o 
   5   6   3       14.43       12.52      3.13 o 
   6   6   3      477.50      470.69     12.40 o 
   7   6   3       39.92       44.43      4.19 o 
   8   6   3       42.61       34.02      2.88 o 
   9   6   3       92.40      103.11      7.10 o 
  10   6   3      314.38      350.35      9.71 o 
  11   6   3      128.81      135.59      5.13 o 
  12   6   3       92.59       90.37      5.42 o 
  13   6   3      172.77      162.80     14.55 o 
  14   6   3      309.57      300.80     20.22 o 
  15   6   3      139.80      175.71     16.39 o 
 -16   7   3        1.44        3.90      2.86 o 
 -15   7   3       44.02       43.57      5.70 o 
 -14   7   3       18.85       13.24      9.21 o 
 -13   7   3       19.36       18.18      3.68 o 
 -12   7   3       77.55       75.18      6.26 o 
 -11   7   3        5.08       11.01      2.78 o 
 -10   7   3      244.09      235.55      9.72 o 
  -9   7   3      466.06      465.10     12.92 o 
  -8   7   3      175.53      179.23      7.72 o 
  -7   7   3      221.98      247.17     10.58 o 
  -6   7   3       20.68       20.34      2.60 o 
  -5   7   3      357.46      339.56     10.80 o 
  -4   7   3       70.77       81.53      4.96 o 
  -3   7   3     1012.40      928.35     13.00 o 
  -2   7   3      790.50      868.56     14.78 o 
  -1   7   3      555.93      537.64      8.95 o 
   0   7   3        4.76        2.11      1.11 o 
   1   7   3      544.61      507.21      7.61 o 
   2   7   3      788.47      867.36      9.93 o 
   3   7   3      997.62      867.43     11.66 o 
   4   7   3       72.52       78.52      6.39 o 
   5   7   3      346.04      325.38     13.46 o 
   6   7   3       21.21       20.46      2.97 o 
   7   7   3      209.26      220.91      9.08 o 
   8   7   3      171.63      161.12      9.28 o 
   9   7   3      472.81      475.09     10.25 o 
  10   7   3      240.38      236.42      5.94 o 
  11   7   3        4.44        8.58      2.49 o 
  12   7   3       79.77       65.58      9.27 o 
  13   7   3       19.27       10.02      4.98 o 
  14   7   3       19.86       13.94      5.66 o 
  15   7   3       43.25       49.26      9.66 o 
 -15   8   3      278.90      240.69     20.24 o 
 -14   8   3       14.09       11.28      4.27 o 
 -13   8   3      174.94      180.55     10.29 o 
 -12   8   3      110.92      111.63      7.45 o 
 -11   8   3      300.07      307.11     11.60 o 
 -10   8   3       40.94       37.18      4.20 o 
  -9   8   3      342.54      341.09     10.96 o 
  -8   8   3      573.95      581.10     13.48 o 
  -7   8   3      827.72      855.43     15.42 o 
  -6   8   3      585.62      591.08     14.34 o 
  -5   8   3      547.58      566.79     11.18 o 
  -4   8   3      245.24      242.51      7.38 o 
  -3   8   3       15.28       31.16      4.52 o 
  -2   8   3      147.85      152.31      6.38 o 
  -1   8   3      273.99      277.04      7.90 o 
   0   8   3       81.65       75.30      2.95 o 
   1   8   3      273.29      272.02     10.05 o 
   2   8   3      150.79      146.08      4.03 o 
   3   8   3       13.68       12.00      1.88 o 
   4   8   3      244.27      233.10      7.15 o 
   5   8   3      556.30      528.35      9.28 o 
   6   8   3      589.42      571.25     13.86 o 
   7   8   3      806.47      794.68     44.52 o 
   8   8   3      574.25      564.05     15.21 o 
   9   8   3      359.77      375.27      8.45 o 
  10   8   3       40.90       33.19      3.25 o 
  11   8   3      300.38      297.29     18.45 o 
  12   8   3      111.23      100.88     11.43 o 
  13   8   3      181.41      179.06     15.93 o 
  14   8   3       13.97        0.32      4.75 o 
  15   8   3      275.79      306.99     21.75 o 
 -15   9   3       39.98       52.71     10.53 o 
 -14   9   3      242.88      270.74     21.26 o 
 -13   9   3       15.59       13.09      3.26 o 
 -12   9   3       94.52       97.92      8.09 o 
 -11   9   3       20.36       27.98      3.80 o 
 -10   9   3        9.29        7.43      2.15 o 
  -9   9   3      303.57      322.38     10.43 o 
  -8   9   3      607.86      605.58     13.49 o 
  -7   9   3       71.18       70.12      4.45 o 
  -6   9   3      250.48      253.95      7.60 o 
  -5   9   3       16.92       20.26      2.36 o 
  -4   9   3      294.88      289.81     16.01 o 
  -3   9   3      142.59      153.85     11.42 o 
  -2   9   3       93.98       92.40      5.14 o 
  -1   9   3     1145.24     1157.37     14.72 o 
   0   9   3       91.30       72.51      3.24 o 
   1   9   3     1143.19     1128.04     11.62 o 
   2   9   3       96.03       85.08      3.00 o 
   3   9   3      132.60      142.86      5.83 o 
   4   9   3      302.65      278.35      7.95 o 
   5   9   3       20.36       26.50      2.31 o 
   6   9   3      244.48      236.57      6.14 o 
   7   9   3       73.68       69.05      5.62 o 
   8   9   3      608.08      585.49      9.06 o 
   9   9   3      305.34      311.63      7.33 o 
  10   9   3        7.86        5.29      3.91 o 
  11   9   3       19.17       20.12      6.17 o 
  12   9   3       91.51       93.54     11.22 o 
  13   9   3       15.91        5.64      4.57 o 
  14   9   3      241.58      303.62     21.40 o 
 -14  10   3       59.50       60.22     11.18 o 
 -13  10   3       55.50       66.27     11.83 o 
 -12  10   3      291.45      274.75     20.61 o 
 -11  10   3       77.32       77.67     15.36 o 
 -10  10   3       40.83       29.52      5.39 o 
  -9  10   3      103.91      123.57      9.38 o 
  -8  10   3      100.05       99.77      5.35 o 
  -7  10   3       69.09       63.69      5.33 o 
  -6  10   3      477.03      494.99      9.46 o 
  -5  10   3       53.61       48.19      7.69 o 
  -3  10   3       97.08      103.81      9.70 o 
  -2  10   3      623.59      645.80     18.05 o 
  -1  10   3      496.70      490.97     14.49 o 
   0  10   3      670.74      669.57     20.24 o 
   1  10   3      497.48      484.67     14.06 o 
   2  10   3      639.53      615.25      9.31 o 
   3  10   3       96.50      118.47      5.44 o 
   4  10   3      211.24      198.88      5.91 o 
   5  10   3       53.70       51.73      3.10 o 
   6  10   3      471.35      461.52      8.57 o 
   7  10   3       68.22       70.04      2.96 o 
   8  10   3      103.11      103.53      6.85 o 
   9  10   3      102.73      104.80      9.83 o 
  10  10   3       43.53       34.50      5.22 o 
  11  10   3       78.25       74.30      9.96 o 
  12  10   3      289.44      342.63     21.32 o 
  13  10   3       54.60       39.29      8.04 o 
  14  10   3       60.01       65.24     10.64 o 
 -13  11   3       54.45       54.83     11.06 o 
 -12  11   3      568.06      622.47     31.57 o 
 -11  11   3      295.23      322.38     22.40 o 
 -10  11   3      162.22      178.66     16.39 o 
  -9  11   3       27.69       27.82      3.01 o 
  -8  11   3       72.44       67.41      3.95 o 
  -7  11   3      237.03      225.73      5.79 o 
  -6  11   3       20.25       19.50      6.32 o 
  -5  11   3      761.40      788.56     28.20 o 
  -4  11   3     1035.58     1058.13     31.45 o 
  -3  11   3      731.81      772.05     26.07 o 
  -2  11   3       11.41        6.95      1.64 o 
  -1  11   3       24.21       19.63      6.97 o 
   0  11   3       19.10       13.88      5.95 o 
   1  11   3       25.52       25.92      2.64 o 
   2  11   3       10.48        3.23      6.12 o 
   3  11   3      742.52      756.09     16.98 o 
   4  11   3     1039.21     1071.72     13.82 o 
   5  11   3      753.53      736.48     11.81 o 
   6  11   3       18.34        9.54      1.50 o 
   7  11   3      232.20      217.97      6.99 o 
   8  11   3       74.03       67.71      4.72 o 
   9  11   3       26.49       24.73      3.87 o 
  10  11   3      166.59      146.68     14.85 o 
  11  11   3      297.04      310.45     14.53 o 
  12  11   3      569.30      602.46     28.59 o 
  13  11   3       53.95       71.40     10.68 o 
  14  11   3        0.44        3.82      4.03 o 
 -13  12   3       51.33       53.04     11.04 o 
 -12  12   3       10.34        8.58      6.27 o 
 -11  12   3      214.57      211.46     18.83 o 
 -10  12   3       44.78       45.77      9.25 o 
  -9  12   3      473.81      518.83     27.28 o 
  -8  12   3      152.34      141.74     14.37 o 
  -7  12   3      123.85      125.91     12.82 o 
  -6  12   3      128.43      132.30     12.97 o 
  -5  12   3      285.89      282.67     17.74 o 
  -4  12   3     1117.64     1137.34     33.62 o 
  -3  12   3        1.44        8.83      5.01 o 
  -2  12   3      251.88      253.32      8.69 o 
  -1  12   3      390.05      392.95      8.66 o 
   0  12   3       12.91       19.06      1.76 o 
   1  12   3      388.83      368.77     13.74 o 
   2  12   3      259.04      189.09     67.97 o 
   3  12   3        1.96       16.38      3.14 o 
   4  12   3     1104.34     1076.06     14.03 o 
   5  12   3      295.13      283.45      7.00 o 
   6  12   3      127.68      119.38      4.29 o 
   7  12   3      125.83      121.71      5.95 o 
   8  12   3      151.46      118.42      8.52 o 
   9  12   3      460.43      467.40     16.93 o 
  10  12   3       45.49       50.03      6.19 o 
  11  12   3      221.13      193.33     16.14 o 
  12  12   3       10.82       23.20      6.52 o 
  13  12   3       50.78       55.73      9.83 o 
 -12  13   3        2.05        0.34      5.56 o 
 -11  13   3       74.98       59.59     10.63 o 
 -10  13   3       80.06       81.36     12.17 o 
  -9  13   3       94.45       92.64     12.43 o 
  -8  13   3      247.16      251.09     19.31 o 
  -7  13   3      133.54      144.64     14.37 o 
  -6  13   3       37.58       46.86      8.23 o 
  -5  13   3      451.30      428.22     22.38 o 
  -4  13   3       97.50       66.94      8.85 o 
  -3  13   3      179.70      186.20     14.05 o 
  -2  13   3       75.45       71.42      4.86 o 
  -1  13   3     1322.80     1314.07     15.59 o 
   0  13   3        3.07        0.34      0.82 o 
   1  13   3     1345.25     1290.73     19.88 o 
   2  13   3       74.79       73.91      4.75 o 
   3  13   3      192.89      184.69      6.07 o 
   4  13   3       98.39       82.71      3.91 o 
   5  13   3      444.74      436.20      8.88 o 
   6  13   3       38.51       35.37      2.75 o 
   7  13   3      136.23      131.33      5.91 o 
   8  13   3      246.22      248.09     12.27 o 
   9  13   3       91.12       84.90      7.59 o 
  10  13   3       78.92       90.93      8.11 o 
  11  13   3       76.05       79.10     10.86 o 
  12  13   3        2.05       -3.69      4.91 o 
  13  13   3       18.52       20.83      6.61 o 
 -11  14   3       46.33       39.13      9.68 o 
 -10  14   3       14.38       24.73      8.27 o 
  -9  14   3      235.37      268.19     21.05 o 
  -8  14   3       34.05       36.51      8.96 o 
  -7  14   3      135.01      130.93     14.16 o 
  -6  14   3      196.28      236.31     18.04 o 
  -5  14   3       35.21       32.35      7.08 o 
  -4  14   3        4.39        5.85      4.88 o 
  -3  14   3      240.92      248.08     16.68 o 
  -2  14   3      482.11      444.37     11.89 o 
  -1  14   3      162.03      153.78      5.84 o 
   0  14   3        5.56        1.90      2.28 o 
   1  14   3      161.97      145.66      7.67 o 
   2  14   3      487.18      465.49      9.91 o 
   3  14   3      245.09      253.06      9.29 o 
   4  14   3        4.20        4.98      2.05 o 
   5  14   3       36.91       25.16      3.20 o 
   6  14   3      197.58      204.11      7.90 o 
   7  14   3      133.29      112.57     10.92 o 
   8  14   3       32.47       24.73      5.65 o 
   9  14   3      228.63      223.41     16.56 o 
  10  14   3       14.22        8.83      4.69 o 
  11  14   3       44.89       45.04      8.44 o 
  12  14   3        0.53       -2.03      4.62 o 
 -10  15   3      116.26      147.77     17.24 o 
  -9  15   3       36.00       38.04      8.83 o 
  -8  15   3      173.00      197.20     18.31 o 
  -7  15   3        0.04        2.73      4.32 o 
  -6  15   3       90.34      110.71     12.61 o 
  -5  15   3       24.31       18.25      6.82 o 
  -4  15   3       24.27       23.28      6.36 o 
  -3  15   3      134.40      110.32     11.60 o 
  -2  15   3      174.95      186.47     14.41 o 
  -1  15   3      140.88      129.37     11.61 o 
   0  15   3       52.69       37.44      6.61 o 
   1  15   3      138.07      131.64     10.80 o 
   2  15   3      174.66      174.98      8.25 o 
   3  15   3      136.34      130.37      7.13 o 
   4  15   3       23.62       24.82      3.44 o 
   5  15   3       25.32       24.29      3.37 o 
   6  15   3       94.73       92.16      9.79 o 
   7  15   3        0.09        2.31      3.13 o 
   8  15   3      170.21      187.51     14.87 o 
   9  15   3       36.42       39.11      7.50 o 
  10  15   3      120.99      152.08     14.54 o 
  11  15   3       19.60       25.56      6.71 o 
  -9  16   3       56.86       80.45     12.85 o 
  -8  16   3       25.68       33.32      8.76 o 
  -7  16   3       14.23       23.88      7.22 o 
  -6  16   3      344.99      400.10     24.43 o 
  -5  16   3       74.03       58.18      9.93 o 
  -4  16   3       59.21       43.31      8.40 o 
  -3  16   3       23.95       26.43      6.59 o 
  -2  16   3      145.81      132.19     12.65 o 
  -1  16   3       41.18       29.44      6.72 o 
   0  16   3      372.62      392.21     19.67 o 
   1  16   3       41.96       43.29      6.91 o 
   2  16   3      144.43      147.87      7.80 o 
   3  16   3       23.08       20.51      3.27 o 
   4  16   3       61.50       51.97      4.64 o 
   5  16   3       72.82       57.66      7.75 o 
   6  16   3      338.25      364.78     19.49 o 
   7  16   3       15.14       21.45      5.41 o 
   8  16   3       25.65       32.32      6.80 o 
   9  16   3       56.96       63.46      9.34 o 
  10  16   3        2.08        1.10      3.58 o 
  -8  17   3       86.15       80.12     12.85 o 
  -7  17   3       13.39       17.88      7.21 o 
  -6  17   3       52.62       62.82     11.40 o 
  -5  17   3      179.27      166.08     16.06 o 
  -4  17   3       13.73       18.28      6.73 o 
  -3  17   3      143.71      157.32     14.74 o 
  -2  17   3       12.42       12.97      5.49 o 
  -1  17   3      118.12      129.66     12.53 o 
   0  17   3        1.81       -2.08      4.26 o 
   1  17   3      120.39      119.46     11.11 o 
   2  17   3       12.13       20.83      5.04 o 
   3  17   3      140.92      141.05     10.93 o 
   4  17   3       13.04       16.50      4.28 o 
   5  17   3      185.28      191.71     13.75 o 
   6  17   3       52.30       56.11      7.99 o 
   7  17   3       12.94       11.96      4.41 o 
   8  17   3       88.72       94.23     11.04 o 
  -7  18   3      100.19      124.76     15.72 o 
  -6  18   3       32.38       51.52     10.75 o 
  -5  18   3       43.30       51.29     10.02 o 
  -4  18   3       58.56       62.94     10.56 o 
  -3  18   3       10.74        0.57      4.33 o 
  -2  18   3       31.57       29.00      7.34 o 
  -1  18   3        0.48        3.15      4.02 o 
   0  18   3       14.86        9.36      4.73 o 
   1  18   3        0.40       -1.79      3.51 o 
  -4  19   3        0.30        5.03      5.88 o 
  -3  19   3      156.88      175.11     16.33 o 
  -2  19   3       85.23       91.88     11.88 o 
  -1  19   3       16.82       22.84      6.56 o 
   0  19   3        0.06       -2.50      4.69 o 
   0   0   4       12.62       19.49      3.41 o 
   1   0   4     2238.71     2356.34     26.77 o 
   2   0   4       18.05        7.99      1.45 o 
   3   0   4        2.43        2.48      1.20 o 
   4   0   4     1155.08      892.57     12.99 o 
   5   0   4     1192.10     1214.87     17.02 o 
   6   0   4     1252.72     1273.43     28.47 o 
   7   0   4       59.90       26.36      3.57 o 
   8   0   4      169.94      194.40      8.71 o 
   9   0   4      140.79      126.42      7.49 o 
  10   0   4      409.33      419.75     19.29 o 
  11   0   4       43.53       47.82      7.12 o 
  12   0   4       17.25       16.85      3.41 o 
  13   0   4       20.95       21.19      3.84 o 
  14   0   4       16.31       13.33      3.56 o 
  15   0   4        2.27        1.37      2.80 o 
  16   0   4       18.74       12.50      3.58 o 
 -16   1   4       43.31       47.26      6.53 o 
 -15   1   4       59.72       59.82      9.21 o 
 -14   1   4       81.32       68.19      6.59 o 
 -13   1   4       62.39       49.90     10.60 o 
 -12   1   4       73.06       60.57      5.65 o 
 -11   1   4      662.94      649.18     24.38 o 
 -10   1   4      349.43      336.48     17.13 o 
  -9   1   4      308.23      288.43     10.95 o 
  -8   1   4      436.17      445.60     13.13 o 
  -7   1   4      316.85      339.34     11.04 o 
  -6   1   4      629.55      673.86     17.69 o 
  -5   1   4      895.68      972.68     16.58 o 
  -4   1   4      288.75      284.60      7.36 o 
  -3   1   4     1611.50     1613.79     21.72 o 
  -2   1   4      197.44      245.22      6.52 o 
  -1   1   4      869.72      884.34     12.20 o 
   0   1   4     2145.79     2160.45     19.08 o 
   1   1   4      855.53      846.45     12.17 o 
   2   1   4      187.36      226.12     11.15 o 
   3   1   4     1626.78     1638.32     20.67 o 
   4   1   4      299.58      301.86     13.23 o 
   5   1   4      880.48      943.38     13.74 o 
   6   1   4      632.36      651.36     15.13 o 
   7   1   4      325.44      337.61     10.96 o 
   8   1   4      437.33      426.86     34.08 o 
   9   1   4      300.60      269.20     16.09 o 
  10   1   4      347.66      350.87     12.49 o 
  11   1   4      659.02      672.36     25.56 o 
  12   1   4       73.54       69.91      6.00 o 
  13   1   4       57.73       58.87      5.78 o 
  14   1   4       82.81       73.03      9.22 o 
  15   1   4       63.27       57.97      6.15 o 
  16   1   4       41.19       37.01      8.04 o 
 -16   2   4       13.92       12.37      3.67 o 
 -15   2   4      228.81      236.11     12.24 o 
 -14   2   4      100.52      105.42      8.06 o 
 -13   2   4      360.49      326.85     13.27 o 
 -12   2   4      102.78      107.56      8.16 o 
 -11   2   4      510.12      522.44     15.35 o 
 -10   2   4      758.44      779.39     25.42 o 
  -9   2   4      117.88      122.99      9.79 o 
  -8   2   4      328.63      341.84     22.05 o 
  -7   2   4       18.70       11.96      2.65 o 
  -6   2   4      158.19      140.68      6.97 o 
  -5   2   4      190.14      248.68      7.18 o 
  -4   2   4     1475.43     1592.77     17.34 o 
  -3   2   4     2352.71     2398.66     24.03 o 
  -2   2   4     1344.63     1398.66     15.46 o 
  -1   2   4      434.49      406.44      8.26 o 
   0   2   4      630.18      698.62     10.78 o 
   1   2   4      431.37      402.21      8.14 o 
   2   2   4     1335.23     1381.41     18.46 o 
   3   2   4     2362.51     2403.78     24.66 o 
   4   2   4     1476.60     1557.47     20.45 o 
   5   2   4      193.52      261.52      8.76 o 
   6   2   4      149.31      148.33     10.63 o 
   7   2   4       17.53       15.49      4.10 o 
   8   2   4      321.81      326.50     11.09 o 
   9   2   4      121.47      114.93      7.00 o 
  10   2   4      765.30      795.30     35.72 o 
  11   2   4      513.41      537.88     15.88 o 
  12   2   4       99.39       98.94      6.86 o 
  13   2   4      352.00      331.60     12.71 o 
  14   2   4       95.13       99.96      7.50 o 
  15   2   4      235.79      233.48     11.99 o 
  16   2   4       14.20       17.31      6.11 o 
 -16   3   4       58.21       53.60      6.56 o 
 -15   3   4      180.88      184.65     10.97 o 
 -14   3   4       22.98       19.09      4.13 o 
 -13   3   4       60.68       53.61      5.73 o 
 -12   3   4       57.40       48.68      5.35 o 
 -11   3   4        3.79        4.84      2.62 o 
 -10   3   4        9.86       14.53      4.18 o 
  -9   3   4       59.49       42.54      6.27 o 
  -8   3   4     1367.69     1383.74     30.48 o 
  -7   3   4      113.18      102.45      6.23 o 
  -6   3   4      263.69      275.32      9.57 o 
  -5   3   4      418.68      441.17     11.28 o 
  -4   3   4      555.76      521.82      9.98 o 
  -3   3   4      167.62      204.59      6.11 o 
  -2   3   4     1822.25     1766.84     21.23 o 
  -1   3   4     1621.27     1648.19     16.59 o 
   0   3   4      634.22      566.36      9.63 o 
   1   3   4     1628.54     1634.62     32.87 o 
   2   3   4     1820.80     1757.79     20.57 o 
   3   3   4      172.46      197.83      7.05 o 
   4   3   4      532.65      498.94     11.48 o 
   5   3   4      408.39      418.90     19.32 o 
   6   3   4      263.54      261.38     14.02 o 
   7   3   4      113.43      106.93      6.74 o 
   8   3   4     1363.53     1370.15     22.49 o 
   9   3   4       61.80       66.45      5.36 o 
  10   3   4       11.24       11.72      2.92 o 
  11   3   4        4.39        7.86      2.82 o 
  12   3   4       58.24       48.27      4.87 o 
  13   3   4       62.47       55.53      5.46 o 
  14   3   4       22.75       26.91      4.24 o 
  15   3   4      180.10      216.99     17.68 o 
  16   3   4       58.62       67.10     10.88 o 
 -16   4   4       54.61       64.69      7.69 o 
 -15   4   4       13.83       16.95      4.30 o 
 -14   4   4       60.13       64.55      6.48 o 
 -13   4   4        4.44        5.18      2.71 o 
 -12   4   4       42.52       47.13      5.33 o 
 -11   4   4      157.77      144.43      8.43 o 
 -10   4   4       85.87       86.19      8.37 o 
  -9   4   4      521.76      512.06     19.14 o 
  -8   4   4      937.46      959.23     24.97 o 
  -7   4   4       16.72        9.43      2.41 o 
  -6   4   4        2.49        2.04      1.68 o 
  -5   4   4      485.29      503.73     19.72 o 
  -4   4   4       61.16       77.69      4.70 o 
  -3   4   4       81.08       94.73      4.58 o 
  -2   4   4      318.43      327.80      7.55 o 
  -1   4   4      994.35     1045.69     18.45 o 
   0   4   4      758.26      747.31     12.04 o 
   1   4   4      998.04     1021.27     15.68 o 
   2   4   4      311.01      296.35      8.43 o 
   3   4   4       85.37       98.10      4.97 o 
   4   4   4       62.69       76.56      4.51 o 
   5   4   4      487.28      476.36     11.54 o 
   6   4   4        1.89        4.71      2.58 o 
   7   4   4       15.34       10.31      2.61 o 
   8   4   4      936.76      969.27     20.50 o 
   9   4   4      521.21      519.10     14.27 o 
  10   4   4       90.14       94.12      6.49 o 
  11   4   4      162.81      131.46     18.97 o 
  12   4   4       41.88       49.58      4.00 o 
  13   4   4        4.64        1.75      2.32 o 
  14   4   4       57.91       65.53      9.81 o 
  15   4   4       14.41       29.97      7.05 o 
  16   4   4       52.86       69.93     11.06 o 
 -16   5   4       34.32       31.49      5.32 o 
 -15   5   4       15.62       11.86      6.19 o 
 -14   5   4        3.21        4.53      2.76 o 
 -13   5   4      142.81      148.32      9.21 o 
 -12   5   4      290.66      285.54     12.08 o 
 -11   5   4      299.64      307.80     12.15 o 
 -10   5   4      240.23      235.56     10.22 o 
  -9   5   4     1149.32     1094.34     27.39 o 
  -8   5   4      473.57      490.70     17.71 o 
  -7   5   4      588.89      570.47     18.31 o 
  -6   5   4      211.10      201.97      8.29 o 
  -5   5   4      373.03      367.48     10.36 o 
  -4   5   4      172.71      175.65      6.98 o 
  -3   5   4      855.01      820.28     12.20 o 
  -2   5   4      388.16      445.85      8.78 o 
  -1   5   4      189.44      189.14      5.63 o 
   0   5   4       55.10       58.99      4.19 o 
   1   5   4      187.42      177.98      7.47 o 
   2   5   4      390.11      409.71      9.81 o 
   3   5   4      865.97      799.53     13.89 o 
   4   5   4      167.70      169.87     11.77 o 
   5   5   4      379.67      363.05      8.43 o 
   6   5   4      208.47      191.35      8.56 o 
   7   5   4      588.94      560.98     15.10 o 
   8   5   4      485.77      469.79     15.33 o 
   9   5   4     1126.63     1062.76     20.34 o 
  10   5   4      234.34      235.85     22.24 o 
  11   5   4      306.01      288.76     11.40 o 
  12   5   4      285.19      296.41     11.71 o 
  13   5   4      150.32      159.01      8.30 o 
  14   5   4        3.96       -0.96      4.24 o 
  15   5   4       15.84        9.79      4.62 o 
 -16   6   4       25.05       16.69      7.58 o 
 -15   6   4       95.20       84.52     10.35 o 
 -14   6   4       50.72       44.56      7.06 o 
 -13   6   4      164.44      173.69     14.91 o 
 -12   6   4      164.06      155.13      9.09 o 
 -11   6   4       13.37       11.06      3.02 o 
 -10   6   4      136.47      121.21      7.62 o 
  -9   6   4      112.71      123.24      9.16 o 
  -8   6   4      368.79      322.09     14.05 o 
  -7   6   4      408.28      418.53     15.33 o 
  -6   6   4       67.66       53.54      5.42 o 
  -5   6   4      633.43      607.20     19.31 o 
  -4   6   4      175.81      193.52      6.29 o 
  -3   6   4      157.29      162.01      5.47 o 
  -2   6   4      733.79      715.67     16.95 o 
  -1   6   4      550.48      565.03     19.94 o 
   0   6   4       70.10       55.84      3.78 o 
   1   6   4      571.64      581.82     11.76 o 
   2   6   4      744.94      711.51     12.78 o 
   3   6   4      150.69      153.65      6.03 o 
   4   6   4      171.93      181.87      6.52 o 
   5   6   4      640.96      597.62     10.72 o 
   6   6   4       71.63       62.37      5.03 o 
   7   6   4      417.21      380.62     12.61 o 
   8   6   4      371.52      347.40     12.70 o 
   9   6   4      107.52      112.17      6.73 o 
  10   6   4      138.84      125.69      7.31 o 
  11   6   4       13.46       15.77      3.31 o 
  12   6   4      165.71      183.12      8.25 o 
  13   6   4      165.24      184.37     15.83 o 
  14   6   4       51.36       51.11      9.06 o 
  15   6   4       95.58       87.97     11.69 o 
 -15   7   4       19.75       13.94      3.85 o 
 -14   7   4       25.16       31.63      9.20 o 
 -13   7   4       86.61       87.18      7.29 o 
 -12   7   4      326.05      341.58     13.32 o 
 -11   7   4      212.69      205.40      9.99 o 
 -10   7   4        9.84       12.88      2.98 o 
  -9   7   4       23.00       17.00      3.07 o 
  -8   7   4      214.96      203.69     11.03 o 
  -7   7   4      337.35      340.13     13.62 o 
  -6   7   4     1192.76     1233.32     24.88 o 
  -5   7   4      776.44      778.17     19.05 o 
  -4   7   4      406.79      379.92      8.79 o 
  -3   7   4      460.43      507.75      8.67 o 
  -2   7   4      534.31      524.08      9.46 o 
  -1   7   4      399.71      420.18     10.67 o 
   0   7   4      154.11      170.78      6.81 o 
   1   7   4      390.70      403.59     10.02 o 
   2   7   4      536.91      522.21     10.85 o 
   3   7   4      454.88      489.61     11.87 o 
   4   7   4      404.82      357.21      7.90 o 
   5   7   4      790.27      780.05     16.75 o 
   6   7   4     1166.92     1159.19     21.21 o 
   7   7   4      331.38      319.51     11.67 o 
   8   7   4      222.93      191.04      9.39 o 
   9   7   4       22.70       23.06      3.26 o 
  10   7   4       11.12       11.37      2.77 o 
  11   7   4      211.67      190.93      7.75 o 
  12   7   4      325.05      338.99     20.91 o 
  13   7   4       88.56       88.46     11.26 o 
  14   7   4       24.18       31.91      7.47 o 
  15   7   4       19.66       14.58      5.93 o 
 -15   8   4       19.09       20.76      6.74 o 
 -14   8   4       65.78       63.37      6.51 o 
 -13   8   4       41.17       44.95      5.43 o 
 -12   8   4      151.45      165.31     13.12 o 
 -11   8   4       64.72       60.23      5.63 o 
 -10   8   4      211.92      197.45      9.41 o 
  -9   8   4       13.55       14.01      3.70 o 
  -8   8   4      181.12      167.20      9.77 o 
  -7   8   4      766.15      735.09     19.37 o 
  -6   8   4      528.26      479.41     15.09 o 
  -5   8   4      423.25      420.42     13.63 o 
  -4   8   4      138.90      126.24      5.12 o 
  -3   8   4      139.55      134.53      4.46 o 
  -2   8   4       12.58       17.74      2.68 o 
  -1   8   4      376.85      399.62     10.44 o 
   0   8   4       12.11       17.19      2.22 o 
   1   8   4      379.97      379.50     13.11 o 
   2   8   4       13.40       10.84      6.21 o 
   3   8   4      136.02      131.18      4.70 o 
   4   8   4      133.89      114.93      4.48 o 
   5   8   4      432.30      419.89     12.48 o 
   6   8   4      524.85      483.88     13.86 o 
   7   8   4      765.10      764.18     29.76 o 
   8   8   4      190.16      169.98     13.28 o 
   9   8   4       15.53       17.19      5.62 o 
  10   8   4      220.53      218.03     15.89 o 
  11   8   4       61.07       39.24      7.43 o 
  12   8   4      149.87      167.74     15.17 o 
  13   8   4       41.47       44.07      8.71 o 
  14   8   4       65.55       53.85      9.86 o 
 -14   9   4       33.45       48.90     10.48 o 
 -13   9   4      374.77      413.70     25.72 o 
 -12   9   4       88.00       79.07      6.51 o 
 -11   9   4       28.60       31.06      4.21 o 
 -10   9   4       59.42       57.59     10.14 o 
  -9   9   4      335.00      334.41     11.53 o 
  -8   9   4      119.96      117.06      6.62 o 
  -7   9   4      448.77      463.54     14.76 o 
  -6   9   4        6.74        6.61      2.36 o 
  -5   9   4      166.64      159.13      7.96 o 
  -4   9   4      215.44      228.78      9.20 o 
  -3   9   4      100.66       87.08      4.70 o 
  -2   9   4      142.71      154.30      5.95 o 
  -1   9   4      218.04      226.79     11.05 o 
   0   9   4     1218.15     1186.66     17.25 o 
   1   9   4      223.87      229.07      7.21 o 
   2   9   4      135.65      129.30      4.63 o 
   3   9   4       98.89       91.34      3.86 o 
   4   9   4      217.89      223.03      5.31 o 
   5   9   4      172.98      169.57      6.09 o 
   6   9   4        5.97        6.61      3.02 o 
   7   9   4      445.47      435.57     13.73 o 
   8   9   4      121.80      133.72     11.96 o 
   9   9   4      326.77      329.58     18.90 o 
  10   9   4       61.53       56.69      8.66 o 
  11   9   4       26.27       25.95      6.43 o 
  12   9   4       85.25       83.25     11.01 o 
  13   9   4      371.97      402.53     24.25 o 
  14   9   4       33.18       42.86      9.31 o 
 -13  10   4       33.30       37.18      9.24 o 
 -12  10   4       41.21       49.91     10.22 o 
 -11  10   4      101.39      104.19     12.97 o 
 -10  10   4       22.87       22.91      3.40 o 
  -9  10   4       78.22       82.05      7.23 o 
  -8  10   4       76.05       79.93      6.97 o 
  -7  10   4      606.22      628.69     13.84 o 
  -6  10   4      211.06      243.68      9.49 o 
  -5  10   4      108.61      109.44      6.05 o 
  -3  10   4      322.99      310.92     10.30 o 
  -2  10   4      435.27      441.18     10.06 o 
  -1  10   4      616.61      643.68     11.58 o 
   0  10   4      930.08      894.49     12.92 o 
   1  10   4      611.13      619.24     11.63 o 
   2  10   4      432.78      420.20     13.05 o 
   3  10   4      318.44      309.95      6.79 o 
   4  10   4        4.99        2.96      1.52 o 
   5  10   4      116.87      112.46      5.03 o 
   6  10   4      214.01      218.43      6.86 o 
   7  10   4      611.51      555.91     10.73 o 
   8  10   4       73.42       64.80      8.58 o 
   9  10   4       78.73       74.11      9.43 o 
  10  10   4       22.95       22.67      5.95 o 
  11  10   4       98.27       93.67     11.43 o 
  12  10   4       41.49       61.08      9.93 o 
  13  10   4       32.32       28.37      7.20 o 
 -13  11   4      113.52      138.38     16.31 o 
 -12  11   4      260.04      268.54     21.54 o 
 -11  11   4       79.09       84.77     12.78 o 
 -10  11   4      241.46      241.19     19.20 o 
  -9  11   4      248.40      296.09     20.52 o 
  -8  11   4       11.96       14.67      2.46 o 
  -7  11   4      114.02      125.18      5.73 o 
  -6  11   4      139.35      142.85     13.18 o 
  -3  11   4      398.74      379.39     15.61 o 
  -2  11   4      214.17      204.19      8.06 o 
  -1  11   4      331.53      335.92      8.42 o 
   0  11   4        0.28        0.34      1.14 o 
   1  11   4      328.35      338.32      6.75 o 
   2  11   4      220.16      215.89      5.53 o 
   3  11   4      399.66      411.52      7.29 o 
   4  11   4      749.11      740.02     16.52 o 
   5  11   4      288.58      267.07     14.11 o 
   6  11   4      138.68      145.15      5.62 o 
   7  11   4      117.00      112.83      7.18 o 
   8  11   4       12.03       11.55      4.47 o 
   9  11   4      249.50      252.82     17.33 o 
  10  11   4      238.65      253.29     18.04 o 
  11  11   4       76.90       85.62     11.51 o 
  12  11   4      262.81      305.91     21.21 o 
  13  11   4      115.94      121.23     13.80 o 
 -12  12   4       26.92        6.48      6.17 o 
 -11  12   4      103.55      126.43     14.97 o 
 -10  12   4      315.37      315.76     22.58 o 
  -9  12   4       18.22       29.06      7.68 o 
  -8  12   4       36.08       39.16      8.55 o 
  -7  12   4      196.70      161.08     15.18 o 
  -6  12   4       86.00      110.37     12.60 o 
  -5  12   4      179.46      190.81     15.26 o 
  -3  12   4       35.08       24.96      4.46 o 
  -2  12   4      421.22      416.15     15.28 o 
  -1  12   4      407.70      412.51     24.65 o 
   0  12   4       32.44       37.33      2.44 o 
   1  12   4      406.11      392.84      7.01 o 
   2  12   4      424.88      414.74      6.93 o 
   3  12   4       32.76       23.54      3.15 o 
   4  12   4       17.86        9.10      6.94 o 
   5  12   4      174.36      178.40      8.59 o 
   6  12   4       88.39       83.07      6.03 o 
   7  12   4      197.66      179.14     14.01 o 
   8  12   4       32.95       25.24      6.29 o 
   9  12   4       18.22       10.52      4.80 o 
  10  12   4      315.75      324.89     20.58 o 
  11  12   4      106.30      109.07     12.76 o 
  12  12   4       27.96       30.40      7.67 o 
 -11  13   4       31.66       38.49      9.44 o 
 -10  13   4      137.97      142.34     16.07 o 
  -9  13   4       97.81      109.15     13.81 o 
  -8  13   4       50.29       58.69     10.55 o 
  -7  13   4      240.85      243.90     18.69 o 
  -6  13   4       68.46       60.95      9.66 o 
  -5  13   4      121.36      127.26     12.91 o 
  -4  13   4       28.50       29.86      4.19 o 
  -3  13   4       46.24       48.41     11.68 o 
  -2  13   4      404.76      393.43     14.58 o 
  -1  13   4      237.86      230.91      6.75 o 
   0  13   4     1199.44     1175.64     15.19 o 
   1  13   4      230.23      204.20      4.68 o 
   2  13   4      419.38      392.05      9.83 o 
   3  13   4       42.28       33.88      3.71 o 
   4  13   4       27.53       26.81      3.37 o 
   5  13   4      123.92      129.79      7.19 o 
   6  13   4       68.64       60.50      8.28 o 
   7  13   4      246.42      269.23     17.43 o 
   8  13   4       47.34       47.80      7.99 o 
   9  13   4       95.51       97.17     11.50 o 
  10  13   4      139.72      119.52     12.99 o 
  11  13   4       31.09       35.82      7.83 o 
  12  13   4       19.61       13.88      5.98 o 
 -10  14   4       89.00       93.81     13.90 o 
  -9  14   4      180.56      224.04     19.84 o 
  -8  14   4       18.55       16.03      6.26 o 
  -7  14   4       26.04       30.63      8.03 o 
  -6  14   4        4.14        5.31      5.75 o 
  -5  14   4      121.74      138.07     13.95 o 
  -4  14   4      330.94      301.30     19.40 o 
  -3  14   4      205.46      202.41     15.39 o 
  -2  14   4      243.51      233.26     13.22 o 
  -1  14   4       77.04       79.75      6.18 o 
   0  14   4       99.27      103.35      6.41 o 
   1  14   4       71.74       70.78      5.64 o 
   2  14   4      242.67      240.14     10.22 o 
   3  14   4      206.48      210.04     13.92 o 
   4  14   4      331.92      308.58     17.34 o 
   5  14   4      123.96      128.63     11.64 o 
   6  14   4        3.49        2.70      3.16 o 
   7  14   4       25.32       20.65      5.61 o 
   8  14   4       17.84       22.46      6.38 o 
   9  14   4      180.65      202.46     16.35 o 
  10  14   4       86.43       99.99     12.10 o 
  11  14   4        9.11        5.20      5.05 o 
  -9  15   4       54.40       68.93     12.13 o 
  -8  15   4       15.67       13.57      6.75 o 
  -7  15   4       54.08       52.04      9.89 o 
  -6  15   4       88.69       80.52     11.64 o 
  -5  15   4       83.27       75.48     10.99 o 
  -4  15   4       18.09        5.74      4.79 o 
  -3  15   4      188.40      178.23     15.01 o 
  -2  15   4       61.20       61.45      9.09 o 
  -1  15   4      464.30      441.89     14.65 o 
   0  15   4        8.95       10.36      2.76 o 
   1  15   4      457.12      463.84     57.36 o 
   2  15   4       62.02       68.31      5.73 o 
   3  15   4      189.67      188.13     10.64 o 
   4  15   4       17.79       17.04      3.27 o 
   5  15   4       86.42       81.78      5.99 o 
   6  15   4       86.33       81.20      9.95 o 
   7  15   4       53.41       60.38      9.03 o 
   8  15   4       15.18        9.47      4.55 o 
   9  15   4       57.76       63.65     10.03 o 
  10  15   4      144.95      163.08     15.53 o 
  -8  16   4       41.30       43.68      9.87 o 
  -7  16   4       43.26       33.66      9.45 o 
  -6  16   4       87.43       86.94     12.47 o 
  -5  16   4       55.02       62.29     10.37 o 
  -4  16   4      155.84      163.16     15.40 o 
  -3  16   4      103.30      112.17     12.82 o 
  -2  16   4        8.81        8.24      4.79 o 
  -1  16   4      100.41      102.36      7.07 o 
   0  16   4      209.28      240.53     10.63 o 
   1  16   4      100.76      104.45      7.88 o 
   2  16   4        7.29        5.55      2.41 o 
   3  16   4      103.57      100.52      6.90 o 
   4  16   4      153.38      148.33     12.52 o 
   5  16   4       52.60       58.68      8.30 o 
   6  16   4       85.84       84.48     10.20 o 
   7  16   4       42.28       54.59      8.76 o 
   8  16   4       43.21       41.32      7.83 o 
   9  16   4       71.28       67.37     10.05 o 
  -7  17   4       27.49       29.58      8.92 o 
  -6  17   4      115.55       98.14     13.44 o 
  -5  17   4       52.60       49.52      9.86 o 
  -4  17   4      226.53      235.40     18.90 o 
  -3  17   4        7.50       12.27      6.21 o 
  -2  17   4      111.38      117.65     12.71 o 
  -1  17   4       32.90       18.75      5.99 o 
   0  17   4        0.25       -1.94      4.01 o 
   1  17   4       33.79       30.02      6.41 o 
   2  17   4      109.22      117.94      7.58 o 
   3  17   4        6.90        3.36      3.09 o 
   4  17   4      230.05      221.35     15.42 o 
   5  17   4       53.54       54.38      8.20 o 
   6  17   4      115.53       99.92     11.19 o 
   7  17   4       27.06       22.97      6.00 o 
  -5  18   4       38.36       40.68      8.90 o 
  -4  18   4       16.10       22.14      7.15 o 
  -3  18   4       18.62       11.25      5.90 o 
  -2  18   4        6.06       11.00      4.86 o 
  -1  18   4        2.93       -0.11      4.36 o 
   0  18   4       24.52       28.41      6.27 o 
   1  18   4        2.71        0.29      4.11 o 
  -1  19   4       97.86      114.97     12.75 o 
   0   0   5     1406.63     1432.80     29.60 o 
   1   0   5        0.16        2.13      1.38 o 
   2   0   5       65.78       77.42      4.19 o 
   3   0   5       19.66       21.43      2.42 o 
   4   0   5      957.88      941.90     14.75 o 
   5   0   5     3279.94     3420.11     49.99 o 
   6   0   5      185.86      173.25      6.77 o 
   7   0   5       85.76      107.82      8.59 o 
   8   0   5      537.62      551.97     21.79 o 
   9   0   5       34.16       35.47      6.12 o 
  10   0   5      169.74      137.73     11.90 o 
  11   0   5        9.26       11.27      4.28 o 
  12   0   5       42.38       56.60      8.33 o 
  13   0   5      446.16      457.55     15.95 o 
  14   0   5      142.08      138.86      9.42 o 
  15   0   5      246.53      238.21     12.41 o 
  16   0   5        2.32        3.51      3.17 o 
 -16   1   5      100.14      102.17      8.91 o 
 -15   1   5      145.76      145.51      9.91 o 
 -14   1   5      112.12      117.37      8.69 o 
 -13   1   5       40.41       39.21      5.13 o 
 -12   1   5       31.44       31.91      6.69 o 
 -11   1   5       26.92       26.60      5.86 o 
 -10   1   5       59.38       62.44      8.03 o 
  -9   1   5      293.69      265.25     15.51 o 
  -8   1   5      420.10      386.18     18.05 o 
  -7   1   5     1014.67     1048.02     28.50 o 
  -6   1   5       40.36       52.24      4.64 o 
  -5   1   5      314.31      287.73      8.41 o 
  -4   1   5      950.88      974.12     15.11 o 
  -3   1   5      184.60      196.52      6.74 o 
  -2   1   5      393.97      397.54      9.28 o 
  -1   1   5        2.14        1.05      1.15 o 
   0   1   5      357.35      312.98      8.15 o 
   1   1   5        2.69        2.96      1.17 o 
   2   1   5      391.96      388.39     11.03 o 
   3   1   5      178.18      194.09      6.63 o 
   4   1   5      967.86     1006.79     15.19 o 
   5   1   5      321.14      307.07      8.64 o 
   6   1   5       41.28       55.12      4.02 o 
   7   1   5     1014.80     1054.51     29.59 o 
   8   1   5      412.60      397.89     13.31 o 
   9   1   5      294.24      280.90     16.41 o 
  10   1   5       56.91       59.00      7.98 o 
  11   1   5       23.91       21.72      5.63 o 
  12   1   5       30.97       22.77      5.95 o 
  13   1   5       42.62       33.72      4.80 o 
  14   1   5      112.80      103.99     12.17 o 
  15   1   5      146.12      169.50     10.41 o 
  16   1   5      100.51       90.07     12.31 o 
 -16   2   5      198.11      201.90     12.25 o 
 -15   2   5        8.84        8.42      3.61 o 
 -14   2   5      183.40      179.91     10.72 o 
 -13   2   5        5.76        4.35      2.95 o 
 -12   2   5      446.51      388.21     20.71 o 
 -11   2   5       50.37       52.45      7.54 o 
 -10   2   5       66.28       61.58      7.86 o 
  -9   2   5      218.11      207.12     13.66 o 
  -8   2   5      217.83      211.59     13.31 o 
  -7   2   5       65.17       55.40      6.97 o 
  -6   2   5      225.87      231.06     12.67 o 
  -5   2   5      168.95      162.93      6.42 o 
  -4   2   5      445.60      468.88     10.45 o 
  -3   2   5      713.89      713.11     12.65 o 
  -2   2   5      434.26      429.96      9.65 o 
  -1   2   5      307.25      299.26      8.00 o 
   0   2   5      286.65      297.79     13.87 o 
   1   2   5      308.91      290.62      7.87 o 
   2   2   5      430.38      440.26     11.73 o 
   3   2   5      710.89      687.87     14.84 o 
   4   2   5      455.31      487.53     16.55 o 
   5   2   5      168.36      154.36      6.18 o 
   6   2   5      234.26      246.43      7.99 o 
   7   2   5       67.77       62.69      7.67 o 
   8   2   5      223.90      218.60      9.90 o 
   9   2   5      223.80      229.98     15.04 o 
  10   2   5       64.92       68.04      8.71 o 
  11   2   5       51.31       47.71      7.68 o 
  12   2   5      440.11      425.18     22.60 o 
  13   2   5        6.03        8.04      2.99 o 
  14   2   5      184.97      193.25     10.67 o 
  15   2   5        8.93        9.76      5.67 o 
 -16   3   5       61.67       61.49      7.19 o 
 -15   3   5       81.54       89.38      8.15 o 
 -14   3   5      135.83      160.94     10.19 o 
 -13   3   5       22.21       23.15      4.68 o 
 -12   3   5      107.69       96.50      7.54 o 
 -11   3   5       73.71       56.86      7.63 o 
 -10   3   5       64.29       49.96      7.10 o 
  -9   3   5      102.16      100.76      9.48 o 
  -8   3   5      139.10      128.56     10.34 o 
  -7   3   5      169.41      192.74     12.13 o 
  -6   3   5      481.09      441.21     17.81 o 
  -5   3   5      751.91      797.47     12.34 o 
  -4   3   5      165.65      202.74      6.93 o 
  -3   3   5      188.42      173.62      6.28 o 
  -2   3   5     1338.62     1250.51     17.78 o 
  -1   3   5      265.71      265.37      7.52 o 
   0   3   5     1388.88     1376.86     16.90 o 
   1   3   5      257.24      240.59      8.67 o 
   2   3   5     1363.12     1263.65     19.78 o 
   3   3   5      192.05      175.31      7.46 o 
   4   3   5      161.55      187.06      7.84 o 
   5   3   5      740.32      750.93     13.41 o 
   6   3   5      478.95      448.55     12.84 o 
   7   3   5      171.24      190.43     13.24 o 
   8   3   5      132.52      129.73     11.24 o 
   9   3   5      102.65       88.90      6.57 o 
  10   3   5       61.31       47.34      7.70 o 
  11   3   5       71.87       72.65      9.50 o 
  12   3   5      109.32      102.83     11.49 o 
  13   3   5       22.74       16.22      3.52 o 
  14   3   5      136.38      157.06      9.48 o 
  15   3   5       81.38       79.21     11.49 o 
 -15   4   5       32.00       33.13      5.21 o 
 -14   4   5      101.24       83.17      7.59 o 
 -13   4   5       19.46       12.34      3.54 o 
 -12   4   5       57.41       54.17      5.82 o 
 -11   4   5       65.10       51.49      7.29 o 
 -10   4   5      123.26      115.62     10.41 o 
  -9   4   5     1394.67     1427.23     34.46 o 
  -8   4   5      298.87      281.57     14.95 o 
  -7   4   5       26.05       40.37      5.90 o 
  -6   4   5      129.26      134.14      9.77 o 
  -5   4   5       98.58      113.88      6.66 o 
  -4   4   5       26.35       34.93      3.03 o 
  -3   4   5      526.44      518.47     10.86 o 
  -2   4   5      792.19      884.18     13.83 o 
  -1   4   5      291.46      297.07      7.97 o 
   0   4   5        3.83       -0.06      1.28 o 
   1   4   5      299.78      306.43      9.74 o 
   2   4   5      792.05      861.37     16.19 o 
   3   4   5      523.69      504.08     12.48 o 
   4   4   5       29.11       34.16      3.00 o 
   5   4   5      104.79      117.72      5.40 o 
   6   4   5      134.07      121.62     16.66 o 
   7   4   5       28.44       33.00      6.03 o 
   8   4   5      304.78      292.61     16.92 o 
   9   4   5     1395.23     1406.79     25.36 o 
  10   4   5      118.71      116.72     11.51 o 
  11   4   5       66.16       68.73      9.59 o 
  12   4   5       60.17       53.67      8.75 o 
  13   4   5       18.80       19.30      3.66 o 
  14   4   5      102.07       97.59     12.28 o 
  15   4   5       32.01       43.37      8.86 o 
 -15   5   5       16.90       16.43      3.91 o 
 -14   5   5       52.87       49.30      7.38 o 
 -13   5   5      157.82      170.51     13.74 o 
 -12   5   5        1.53        2.74      3.51 o 
 -11   5   5      391.61      382.82     19.00 o 
 -10   5   5      552.32      537.99     21.60 o 
  -9   5   5      162.55      162.83     11.60 o 
  -8   5   5      608.79      611.97     21.66 o 
  -7   5   5       65.23       68.26      7.19 o 
  -6   5   5       65.22       69.25      7.03 o 
  -5   5   5      271.80      271.11     10.06 o 
  -4   5   5      335.41      360.74      8.24 o 
  -3   5   5      313.63      336.20      8.74 o 
  -2   5   5      131.04      141.11      4.98 o 
  -1   5   5       49.79       56.18      3.60 o 
   0   5   5      944.42     1013.41     17.84 o 
   1   5   5       48.68       55.89      4.02 o 
   2   5   5      132.98      148.02      5.73 o 
   3   5   5      314.07      340.65     12.57 o 
   4   5   5      339.60      336.56      8.72 o 
   5   5   5      275.74      288.61      8.30 o 
   6   5   5       64.13       59.37      4.80 o 
   7   5   5       65.67       69.42      8.62 o 
   8   5   5      600.43      572.68     23.99 o 
   9   5   5      155.71      162.11     13.25 o 
  10   5   5      550.55      536.70     16.16 o 
  11   5   5      388.36      409.33     22.30 o 
  12   5   5        1.94        3.63      3.61 o 
  13   5   5      153.10      179.68     16.30 o 
  14   5   5       54.28       60.09      9.85 o 
 -15   6   5       42.89       41.77      5.83 o 
 -14   6   5       66.82       66.51      6.87 o 
 -13   6   5       48.89       57.61      6.26 o 
 -12   6   5       78.88       75.03     12.94 o 
 -11   6   5      164.97      176.18      9.81 o 
 -10   6   5      180.25      170.15     12.22 o 
  -9   6   5       65.33       60.45      7.37 o 
  -8   6   5       68.98       86.50      8.17 o 
  -7   6   5      532.74      533.46     19.39 o 
  -6   6   5      443.37      425.12     16.89 o 
  -5   6   5      167.68      173.78      8.11 o 
  -4   6   5      430.14      424.80     20.81 o 
  -3   6   5      887.95      914.63     11.58 o 
  -2   6   5       65.20       65.79      3.48 o 
  -1   6   5      982.07      985.87     15.09 o 
   0   6   5      311.02      359.30      8.98 o 
   1   6   5     1001.82      984.10     14.69 o 
   2   6   5       67.53       70.20      4.02 o 
   3   6   5      892.22      862.46     13.72 o 
   4   6   5      423.35      384.66      9.29 o 
   5   6   5      163.57      160.77      9.00 o 
   6   6   5      452.78      419.50     16.11 o 
   7   6   5      537.95      515.99     22.46 o 
   8   6   5       66.60       88.55      9.85 o 
   9   6   5       65.24       56.91      8.45 o 
  10   6   5      184.55      188.63      9.66 o 
  11   6   5      161.91      163.81     14.70 o 
  12   6   5       77.20       72.91     10.45 o 
  13   6   5       48.71       50.99      9.16 o 
  14   6   5       64.96       78.50     11.45 o 
 -14   7   5        0.29        1.91      2.44 o 
 -13   7   5      105.57      108.20      8.32 o 
 -12   7   5       59.10       57.17      6.15 o 
 -11   7   5      193.84      192.03     10.19 o 
 -10   7   5       17.32       18.02      4.38 o 
  -9   7   5       75.69       77.71      7.92 o 
  -8   7   5        7.72        4.87      2.35 o 
  -7   7   5       68.83       77.52      7.46 o 
  -6   7   5      202.06      212.55     11.77 o 
  -5   7   5      146.65      151.41      7.48 o 
  -4   7   5      222.75      218.46      8.69 o 
  -3   7   5       41.47       39.15      3.23 o 
  -2   7   5      600.65      613.60     11.06 o 
  -1   7   5      701.84      657.40     13.45 o 
   0   7   5       50.33       48.86      3.51 o 
   1   7   5      701.99      647.38     11.97 o 
   2   7   5      589.23      609.62     11.52 o 
   3   7   5       44.45       38.74      3.05 o 
   4   7   5      228.60      215.96      6.95 o 
   5   7   5      141.40      142.52      6.70 o 
   6   7   5      198.96      177.74     13.26 o 
   7   7   5       65.11       75.35      9.07 o 
   8   7   5        6.35        6.43      3.64 o 
   9   7   5       75.42       81.00      9.89 o 
  10   7   5       16.24       17.29      5.32 o 
  11   7   5      192.05      167.15     14.89 o 
  12   7   5       59.48       68.22     10.23 o 
  13   7   5      105.37      104.96     12.70 o 
  14   7   5        0.27       -3.67      4.99 o 
 -14   8   5       57.25       71.40     12.00 o 
 -13   8   5       59.85       61.14      6.58 o 
 -12   8   5      218.42      213.68     11.09 o 
 -11   8   5       72.75       84.14      7.05 o 
 -10   8   5      176.71      198.38     10.00 o 
  -9   8   5      201.82      190.20     11.86 o 
  -8   8   5        0.02       -0.44      1.94 o 
  -7   8   5      315.91      320.96     14.40 o 
  -6   8   5      947.23      921.65     23.75 o 
  -5   8   5      188.08      184.24      8.12 o 
  -4   8   5      488.33      487.32     12.73 o 
  -3   8   5      485.69      490.53     10.61 o 
  -2   8   5       42.77       47.37      4.47 o 
  -1   8   5      165.51      177.74      5.81 o 
   0   8   5       49.27       55.08      3.26 o 
   1   8   5      165.82      176.40      5.53 o 
   2   8   5       41.03       40.06      3.02 o 
   3   8   5      482.34      480.08     10.17 o 
   4   8   5      486.37      479.16     15.44 o 
   5   8   5      185.23      159.41      7.19 o 
   6   8   5      952.04      957.10     30.64 o 
   7   8   5      319.89      315.02     18.23 o 
   8   8   5        0.08       -1.65      3.37 o 
   9   8   5      204.60      203.87     15.75 o 
  10   8   5      182.16      215.74     16.47 o 
  11   8   5       72.57       71.11     10.45 o 
  12   8   5      209.86      210.80     17.61 o 
  13   8   5       57.68       53.41      9.92 o 
 -13   9   5       64.84       57.68     10.96 o 
 -12   9   5       69.54       69.12     11.34 o 
 -11   9   5      102.06      105.95      7.70 o 
 -10   9   5      200.55      204.54     10.13 o 
  -9   9   5       35.63       37.99      5.39 o 
  -8   9   5      414.89      437.48     16.93 o 
  -7   9   5       54.90       64.31      6.49 o 
  -6   9   5      147.99      162.94      9.86 o 
  -5   9   5        1.89        2.90      2.16 o 
  -4   9   5      731.93      762.99     37.36 o 
  -3   9   5      113.89      123.43      7.16 o 
  -2   9   5       38.02       29.75      5.57 o 
  -1   9   5      157.19      139.98     14.54 o 
   0   9   5        0.06        1.16      1.45 o 
   1   9   5      157.63      149.27      5.15 o 
   2   9   5       37.75       32.30      2.46 o 
   3   9   5      113.14      119.19      5.10 o 
   4   9   5      738.14      725.47     12.44 o 
   5   9   5        1.60        3.71      3.52 o 
   6   9   5      147.13      147.74     12.51 o 
   7   9   5       56.01       57.16      8.27 o 
   8   9   5      414.38      408.88     21.60 o 
   9   9   5       35.07       43.07      7.71 o 
  10   9   5      195.48      191.42     15.83 o 
  11   9   5      103.37      110.96     12.95 o 
  12   9   5       72.22       80.71     11.23 o 
  13   9   5       64.05       58.13     10.14 o 
 -12  10   5      132.82      118.73     14.87 o 
 -11  10   5        0.76        5.25      4.91 o 
 -10  10   5       43.80       46.83      9.56 o 
  -9  10   5       32.37       39.46      4.60 o 
  -8  10   5      232.19      249.43     12.34 o 
  -7  10   5       61.45       73.02      6.64 o 
  -6  10   5      503.93      531.91     16.46 o 
  -5  10   5      171.99      164.81      8.98 o 
  -4  10   5       42.39       51.96      6.87 o 
  -3  10   5      309.90      280.62     11.22 o 
  -2  10   5      141.70      137.58      9.54 o 
  -1  10   5      865.07      815.29     17.10 o 
   0  10   5      233.94      223.93      8.71 o 
   1  10   5      849.97      807.09     11.83 o 
   2  10   5      136.84      131.17      4.72 o 
   3  10   5      302.09      274.40      6.67 o 
   4  10   5       41.60       44.93      3.71 o 
   5  10   5      180.70      172.93     13.43 o 
   6  10   5      512.27      550.16     24.10 o 
   7  10   5       62.65       70.71      9.31 o 
   8  10   5      231.52      266.23     17.93 o 
   9  10   5       32.50       30.18      7.00 o 
  10  10   5       42.30       39.33      7.83 o 
  11  10   5        0.96        2.68      4.01 o 
  12  10   5      130.70      129.25     14.44 o 
 -12  11   5       40.28       42.44      9.23 o 
 -11  11   5      248.56      259.76     21.01 o 
 -10  11   5       16.08       15.87      6.84 o 
  -9  11   5       44.79       67.86     10.91 o 
  -8  11   5      144.58      151.25     15.06 o 
  -7  11   5       25.82       26.65      3.71 o 
  -4  11   5      301.39      286.24     15.42 o 
  -3  11   5       46.98       39.05      5.78 o 
  -2  11   5        8.38        7.34      2.10 o 
  -1  11   5       30.08       25.99      3.21 o 
   0  11   5       38.57       32.56      3.45 o 
   1  11   5       30.62       27.76      2.71 o 
   2  11   5        8.25        7.74      1.57 o 
   3  11   5       48.43       40.10      2.95 o 
   4  11   5      298.99      303.01     17.52 o 
   5  11   5      186.71      172.59     13.62 o 
   6  11   5       19.17       22.03      5.81 o 
   7  11   5       28.98       42.13      7.79 o 
   8  11   5      145.81      135.97     13.16 o 
   9  11   5       45.82       49.44      8.78 o 
  10  11   5       16.90       10.19      4.96 o 
  11  11   5      246.44      265.27     19.89 o 
  12  11   5       39.86       39.36      8.67 o 
 -11  12   5       35.17       47.52     10.05 o 
 -10  12   5      120.98      127.40     15.09 o 
  -9  12   5       12.08       13.20      6.67 o 
  -8  12   5      187.06      219.26     18.42 o 
  -7  12   5       20.19       18.42      6.59 o 
  -4  12   5       16.78       13.60      3.90 o 
  -3  12   5      245.82      200.91     12.35 o 
  -2  12   5      269.78      234.00      9.50 o 
  -1  12   5       52.56       47.98      4.30 o 
   0  12   5       94.52      102.21     13.03 o 
   1  12   5       55.11       60.50      6.21 o 
   2  12   5      269.91      232.39     10.32 o 
   3  12   5      242.77      205.69     17.69 o 
   4  12   5       15.77       21.21      3.39 o 
   5  12   5       66.29       54.22      8.12 o 
   6  12   5      337.90      346.61     19.90 o 
   7  12   5       22.11       29.24      6.64 o 
   8  12   5      190.56      185.48     15.60 o 
   9  12   5       11.70       11.25      4.85 o 
  10  12   5      122.43      109.37     12.58 o 
  11  12   5       35.68       41.67      8.68 o 
 -10  13   5       21.13       29.36      8.57 o 
  -9  13   5       12.26       16.02      7.41 o 
  -8  13   5       75.35       89.83     12.50 o 
  -7  13   5       35.89       47.49      9.35 o 
  -6  13   5      403.75      439.79     24.78 o 
  -2  13   5       34.35       38.91      6.23 o 
  -1  13   5       60.42       83.44      9.10 o 
   0  13   5      315.30      288.79     16.79 o 
   1  13   5       59.80       62.55      8.11 o 
   2  13   5       31.65       31.46      6.02 o 
   3  13   5       89.55       73.94      9.28 o 
   4  13   5      172.12      181.36     14.18 o 
   5  13   5       58.17       56.08      8.40 o 
   6  13   5      403.51      395.90     21.75 o 
   7  13   5       34.38       37.95      7.44 o 
   8  13   5       77.72       80.70     10.76 o 
   9  13   5       12.16       11.12      4.76 o 
  10  13   5       22.00       26.64      7.15 o 
  11  13   5       39.00       34.65      7.82 o 
  -9  14   5       63.83       55.59     10.96 o 
  -8  14   5      192.83      195.36     18.40 o 
  -7  14   5       46.69       49.03      9.75 o 
  -6  14   5      160.89      160.21     15.66 o 
  -5  14   5       75.58       75.19     11.00 o 
  -4  14   5      101.54      115.56     12.87 o 
  -2  14   5      160.67      148.73     11.98 o 
  -1  14   5      109.84      121.22     11.05 o 
   0  14   5       36.42       35.84      6.08 o 
   1  14   5      105.53       98.79     10.16 o 
   2  14   5      155.79      145.78     12.51 o 
   3  14   5      188.08      173.29     13.81 o 
   4  14   5      103.48      108.71     11.30 o 
   5  14   5       77.17       83.75     10.42 o 
   6  14   5      158.38      152.40     13.93 o 
   7  14   5       45.74       46.40      8.38 o 
   8  14   5      196.52      187.73     16.34 o 
   9  14   5       63.94       62.08     10.19 o 
  10  14   5       24.61       23.61      6.92 o 
  -8  15   5       27.53       33.66      8.80 o 
  -7  15   5      161.98      190.96     18.09 o 
  -6  15   5       62.03       70.19     11.28 o 
  -5  15   5        9.63       30.63      8.15 o 
  -4  15   5       50.57       53.52      9.57 o 
  -3  15   5       38.11       42.95      8.56 o 
  -2  15   5      174.78      167.75     14.71 o 
  -1  15   5       42.91       42.10      6.80 o 
   0  15   5       11.98       14.90      4.79 o 
   1  15   5       41.95       33.70      6.51 o 
   2  15   5      172.76      157.83     13.07 o 
   3  15   5       36.58       32.01      6.47 o 
   4  15   5       50.24       68.52      9.23 o 
   5  15   5        9.14        8.95      4.51 o 
   6  15   5       62.80       73.88     10.23 o 
   7  15   5      161.18      168.33     15.35 o 
   8  15   5       29.08       36.06      7.38 o 
   9  15   5       28.67       22.58      6.10 o 
  -7  16   5      129.94      150.80     16.63 o 
  -6  16   5       47.84       54.03     10.47 o 
  -5  16   5      187.84      204.69     18.12 o 
  -4  16   5       22.41       22.87      7.64 o 
  -3  16   5       35.21       43.93      8.67 o 
  -2  16   5      155.07      158.80     14.74 o 
  -1  16   5      128.62      149.53      9.10 o 
   0  16   5       20.20       18.20      3.80 o 
   1  16   5      127.17      125.64      8.39 o 
   2  16   5      155.36      149.34      8.97 o 
   3  16   5       32.73       36.53      6.87 o 
   4  16   5       21.32       13.47      5.00 o 
   5  16   5      185.58      219.75     16.66 o 
   6  16   5       47.49       59.90      9.48 o 
   7  16   5      131.02      129.29     13.51 o 
  -5  17   5       57.62       68.40     11.23 o 
  -4  17   5       10.15        8.65      6.25 o 
  -3  17   5      129.63      126.73     14.07 o 
  -2  17   5       82.14       93.53     11.95 o 
  -1  17   5       49.69       55.54      9.04 o 
   0  17   5       23.93       34.54      7.20 o 
   1  17   5       52.55       48.90      8.11 o 
   2  17   5       80.23       86.65      7.09 o 
   3  17   5      127.41      131.21     12.65 o 
   4  17   5       11.38       13.63      5.30 o 
   5  17   5       58.31       52.24      8.63 o 
  -2  18   5       48.65       37.91      8.26 o 
  -1  18   5        8.42       20.99      6.93 o 
   0  18   5        6.81       17.32      6.61 o 
   1  18   5        8.22       12.40      5.06 o 
   0   0   6      110.03      103.43      6.59 o 
   1   0   6      289.78      313.03      7.94 o 
   2   0   6      144.48      134.91      6.04 o 
   3   0   6       90.96      158.38      8.01 o 
   4   0   6      598.01      635.26     23.53 o 
   5   0   6       62.68       63.32      7.78 o 
   6   0   6      267.15      292.15     16.54 o 
   7   0   6        0.13       -1.22      3.24 o 
   8   0   6      244.14      216.77     14.90 o 
   9   0   6      435.33      417.23     21.02 o 
  10   0   6       19.53       12.84      5.01 o 
  11   0   6       12.15       13.98      4.52 o 
  12   0   6      240.94      238.00     17.52 o 
  13   0   6      151.13      133.64     13.60 o 
  14   0   6       30.57       43.99      5.94 o 
  15   0   6       61.01       51.85      7.11 o 
 -15   1   6       16.93       12.40      3.99 o 
 -14   1   6      117.43      110.55     10.59 o 
 -13   1   6       31.89       27.92      6.85 o 
 -12   1   6       26.28       27.64      6.92 o 
 -11   1   6       43.10       56.39      8.68 o 
 -10   1   6       64.33       60.54      8.63 o 
  -9   1   6       46.31       67.61      8.77 o 
  -8   1   6      188.09      165.75     12.98 o 
  -7   1   6       39.95       47.68      7.06 o 
  -6   1   6      748.50      742.61     25.97 o 
  -5   1   6       52.31       53.46      7.35 o 
  -4   1   6       12.35       11.48      4.11 o 
  -3   1   6     1372.78     1398.86     19.46 o 
  -2   1   6       34.82       43.81      3.15 o 
  -1   1   6      214.44      189.45      6.22 o 
   0   1   6       43.78       46.36      3.18 o 
   1   1   6      208.02      193.27      6.27 o 
   2   1   6       35.37       48.20      3.70 o 
   3   1   6     1385.95     1429.39     23.65 o 
   4   1   6       11.47       10.45      3.72 o 
   5   1   6       50.97       42.71      6.61 o 
   6   1   6      745.10      754.15     26.83 o 
   7   1   6       37.24       27.62      5.54 o 
   8   1   6      191.01      184.75     13.98 o 
   9   1   6       48.22       64.66      8.73 o 
  10   1   6       59.77       43.61      7.53 o 
  11   1   6       43.26       70.96      9.70 o 
  12   1   6       26.24       19.80      6.04 o 
  13   1   6       32.14       33.67      7.49 o 
  14   1   6      119.57      133.23      9.54 o 
  15   1   6       16.63       13.02      3.91 o 
 -15   2   6       23.30       15.35      3.94 o 
 -14   2   6        0.20       -1.92      3.00 o 
 -13   2   6      425.89      436.44     23.79 o 
 -12   2   6       80.59       72.85      9.90 o 
 -11   2   6      273.61      264.88     17.54 o 
 -10   2   6       38.98       38.52      7.08 o 
  -9   2   6       54.44       62.01      8.42 o 
  -8   2   6      141.19      123.05     11.11 o 
  -7   2   6      106.66      126.91     10.98 o 
  -6   2   6       28.34       21.12      4.88 o 
  -5   2   6       48.10       58.71      7.61 o 
  -4   2   6      334.78      362.25     17.39 o 
  -3   2   6      699.01      721.10     27.44 o 
  -2   2   6       93.39      100.28      4.60 o 
  -1   2   6       78.92       90.41      4.36 o 
   0   2   6       14.60       12.64      1.90 o 
   1   2   6       77.95       87.56      4.30 o 
   2   2   6       91.07       99.53      5.22 o 
   3   2   6      690.86      708.38     16.69 o 
   4   2   6      338.27      356.64     11.97 o 
   5   2   6       52.00       61.93      6.56 o 
   6   2   6       26.99       31.77      6.26 o 
   7   2   6      103.11      118.67     11.16 o 
   8   2   6      143.31      148.92     12.79 o 
   9   2   6       49.96       53.32      8.16 o 
  10   2   6       39.27       40.29      7.45 o 
  11   2   6      274.24      247.18     17.86 o 
  12   2   6       80.00       47.67      8.71 o 
  13   2   6      421.15      433.93     24.61 o 
  14   2   6        0.25       -1.07      2.74 o 
 -15   3   6       33.01       38.86      5.93 o 
 -14   3   6        3.97        0.86      3.13 o 
 -13   3   6       19.92       24.75      4.84 o 
 -12   3   6       67.21       65.69      9.32 o 
 -11   3   6       59.24       63.86      8.87 o 
 -10   3   6      135.50      123.14     11.58 o 
  -9   3   6       29.26       36.84      6.65 o 
  -8   3   6       99.93       93.02      9.61 o 
  -7   3   6      169.43      173.77     12.81 o 
  -6   3   6      365.67      391.16     18.54 o 
  -5   3   6      452.40      463.91     19.80 o 
  -4   3   6       92.03       60.99      7.45 o 
  -3   3   6     1067.10     1045.69     40.48 o 
  -2   3   6      170.47      199.27      7.52 o 
  -1   3   6      656.39      662.03     13.45 o 
   0   3   6       13.16       61.72      8.19 o 
   1   3   6      643.63      653.01     16.11 o 
   2   3   6      172.51      183.27      8.59 o 
   3   3   6     1086.80     1055.60     20.28 o 
   4   3   6       89.96       75.47      5.69 o 
   5   3   6      437.00      427.15     27.54 o 
   6   3   6      368.96      372.72     19.31 o 
   7   3   6      171.17      199.51     14.45 o 
   8   3   6      102.22      105.17     10.93 o 
   9   3   6       26.70       36.96      6.88 o 
  10   3   6      132.86      129.11     12.66 o 
  11   3   6       60.38       68.70      9.90 o 
  12   3   6       68.92       81.92     11.02 o 
  13   3   6       19.99       29.70      7.75 o 
  14   3   6        4.31        6.15      5.14 o 
 -14   4   6        7.86        1.25      2.98 o 
 -13   4   6      170.36      165.69     14.44 o 
 -12   4   6        2.70        4.94      3.87 o 
 -11   4   6       45.09       50.32      7.83 o 
 -10   4   6      165.10      167.47     13.29 o 
  -9   4   6       32.23       48.72      7.45 o 
  -8   4   6      254.02      280.96     16.29 o 
  -7   4   6       42.18       30.45      5.80 o 
  -6   4   6      178.17      163.87     12.10 o 
  -5   4   6      287.66      274.20     15.26 o 
  -4   4   6      387.90      418.65     18.44 o 
  -3   4   6       36.58       19.21      3.26 o 
  -2   4   6      373.33      427.05     10.95 o 
  -1   4   6       91.03       93.84      5.18 o 
   0   4   6        3.48        2.17      1.47 o 
   1   4   6       90.46      101.36     12.63 o 
   2   4   6      358.29      402.57     12.81 o 
   3   4   6       35.76       20.35      3.18 o 
   4   4   6      394.12      404.64     12.93 o 
   5   4   6      282.89      281.15     10.74 o 
   6   4   6      185.59      181.56      8.85 o 
   7   4   6       41.73       38.47      6.64 o 
   8   4   6      252.92      301.05     18.37 o 
   9   4   6       33.02       48.21      8.07 o 
  10   4   6      161.24      152.53     13.84 o 
  11   4   6       46.65       56.50      9.19 o 
  12   4   6        3.03       -2.87      4.93 o 
  13   4   6      166.87      177.88     16.45 o 
  14   4   6        7.70        1.21      4.17 o 
 -14   5   6      106.14       99.59      8.55 o 
 -13   5   6       75.01       80.66      7.64 o 
 -12   5   6       52.49       55.13      8.39 o 
 -11   5   6       82.63       89.28     10.21 o 
 -10   5   6      279.78      258.75     16.23 o 
  -9   5   6      278.17      267.23     16.14 o 
  -8   5   6      118.74       99.90      9.69 o 
  -7   5   6       95.24      102.29      9.74 o 
  -6   5   6      254.56      254.19     14.76 o 
  -5   5   6        4.33        4.75      3.13 o 
  -4   5   6      254.92      242.52     14.00 o 
  -3   5   6       84.09      117.16      7.08 o 
  -2   5   6      139.51      169.19      6.98 o 
  -1   5   6      261.71      255.00      8.42 o 
   0   5   6       96.07      111.07      7.33 o 
   1   5   6      261.01      235.61     14.91 o 
   2   5   6      139.96      148.31      7.67 o 
   3   5   6       84.10      110.71      6.63 o 
   4   5   6      257.87      216.54     14.31 o 
   5   5   6        4.56        3.97      2.00 o 
   6   5   6      260.31      258.89     18.28 o 
   7   5   6       94.12       97.44     10.66 o 
   8   5   6      120.06      126.26     12.28 o 
   9   5   6      280.67      265.43     17.88 o 
  10   5   6      273.55      245.34     17.85 o 
  11   5   6       83.74       75.56     10.64 o 
  12   5   6       54.79       55.67      9.70 o 
  13   5   6       74.28       84.25     11.85 o 
 -14   6   6        9.97       10.81      3.82 o 
 -13   6   6       65.35       74.78      7.40 o 
 -12   6   6       14.66       13.76      3.72 o 
 -11   6   6       53.92       35.61      6.50 o 
 -10   6   6       23.36       40.14      6.70 o 
  -9   6   6      500.85      487.35     21.44 o 
  -8   6   6      208.93      191.26     13.15 o 
  -7   6   6      258.36      272.78     15.34 o 
  -6   6   6      908.07      964.07     28.15 o 
  -5   6   6      126.17      129.69     10.28 o 
  -4   6   6      342.53      298.94     15.39 o 
  -3   6   6       98.29      105.91      8.08 o 
  -2   6   6      261.52      268.45     10.21 o 
  -1   6   6       56.34       57.61      5.11 o 
   0   6   6      247.86      263.56     14.75 o 
   1   6   6       57.94       68.07      5.38 o 
   2   6   6      256.75      242.27      9.83 o 
   3   6   6       96.00       93.39      6.14 o 
   4   6   6      338.71      302.25     10.92 o 
   5   6   6      125.29      128.86      7.31 o 
   6   6   6      924.47      869.53     20.89 o 
   7   6   6      257.56      269.57     17.55 o 
   8   6   6      202.71      175.27     14.51 o 
   9   6   6      509.74      503.78     25.13 o 
  10   6   6       22.97       19.43      5.92 o 
  11   6   6       50.92       38.97      7.78 o 
  12   6   6       14.35        9.10      5.01 o 
  13   6   6       64.21       56.03      9.69 o 
 -13   7   6       71.19       67.08      6.99 o 
 -12   7   6       73.61       87.16     11.46 o 
 -11   7   6       10.34       22.98      5.38 o 
 -10   7   6       61.97       53.64      7.37 o 
  -9   7   6      161.51      170.98     12.66 o 
  -8   7   6      120.99      128.83     10.87 o 
  -7   7   6      564.34      570.03     21.82 o 
  -6   7   6      358.60      354.97     16.91 o 
  -5   7   6      688.78      744.03     23.95 o 
  -4   7   6       42.32       40.64      5.91 o 
  -3   7   6      329.43      307.53     16.35 o 
  -2   7   6       46.83       47.00      3.80 o 
  -1   7   6      164.28      170.23      8.64 o 
   0   7   6       14.18       12.40      2.54 o 
   1   7   6      165.86      166.16      8.19 o 
   2   7   6       47.34       47.56      4.48 o 
   3   7   6      338.27      305.05     10.83 o 
   4   7   6       42.13       43.05      4.31 o 
   5   7   6      689.38      686.14     26.22 o 
   6   7   6      362.87      372.22     12.47 o 
   7   7   6      549.37      546.79     25.13 o 
   8   7   6      120.77      130.22     12.82 o 
   9   7   6      167.23      161.83     14.68 o 
  10   7   6       59.77       57.29      9.71 o 
  11   7   6       10.39       22.56      6.64 o 
  12   7   6       75.77       73.31     11.03 o 
  13   7   6       70.64       74.16     11.22 o 
 -13   8   6        1.61       -3.63      6.02 o 
 -12   8   6       23.44       19.02      4.04 o 
 -11   8   6       64.76       69.29      6.74 o 
 -10   8   6      133.30      130.15     11.22 o 
  -9   8   6      218.85      230.15     14.35 o 
  -8   8   6      128.22      111.89      9.86 o 
  -7   8   6      172.77      188.46     12.45 o 
  -6   8   6       97.58       95.36      8.84 o 
  -5   8   6      556.94      592.44     21.10 o 
  -4   8   6       39.69       40.14      5.78 o 
  -3   8   6       40.98       41.73      3.57 o 
  -2   8   6       35.06       29.70      3.85 o 
  -1   8   6       64.70       76.24      6.88 o 
   0   8   6      361.68      347.69     22.03 o 
   1   8   6       63.13       71.01      5.45 o 
   2   8   6       36.18       34.38      4.00 o 
   3   8   6       38.67       33.80     10.86 o 
   4   8   6       38.62       39.42      5.24 o 
   5   8   6      560.72      513.00     14.13 o 
   6   8   6       99.40       94.32      6.31 o 
   7   8   6      176.85      178.56     15.01 o 
   8   8   6      127.77      113.52     12.28 o 
   9   8   6      222.56      223.58     17.34 o 
  10   8   6      131.90      120.09     13.33 o 
  11   8   6       61.33       73.83     11.03 o 
  12   8   6       23.78        8.96      5.67 o 
 -12   9   6       56.19       52.15     10.49 o 
 -11   9   6       22.86       25.18      7.39 o 
 -10   9   6       91.53       77.19      8.32 o 
  -9   9   6       41.75       50.77      6.79 o 
  -8   9   6      343.23      326.88     16.25 o 
  -7   9   6      148.42      136.06     10.37 o 
  -6   9   6        2.42        9.26      3.33 o 
  -5   9   6      524.78      585.10     20.36 o 
  -4   9   6       68.39       58.75      6.61 o 
  -3   9   6      142.22      162.15     13.03 o 
  -2   9   6       64.97       53.00      5.10 o 
  -1   9   6      391.09      409.67     18.10 o 
   0   9   6      330.45      375.75     12.50 o 
   1   9   6      404.55      425.51     12.99 o 
   2   9   6       66.74       54.82      4.74 o 
   3   9   6      148.16      150.70      7.58 o 
   4   9   6       70.92       56.86      4.79 o 
   5   9   6      523.73      532.84     16.38 o 
   6   9   6        2.31       11.65      5.19 o 
   7   9   6      143.03      129.87     13.08 o 
   8   9   6      335.42      311.83     20.17 o 
   9   9   6       42.80       56.72      9.31 o 
  10   9   6       89.53      101.95     12.35 o 
  11   9   6       22.60       29.09      7.59 o 
  12   9   6       57.79       57.72     10.16 o 
 -11  10   6      136.27      139.96     16.12 o 
 -10  10   6        4.68        3.86      4.26 o 
  -8  10   6       42.33       37.45      5.68 o 
  -7  10   6      388.92      391.83     16.85 o 
  -6  10   6      204.46      219.87     12.46 o 
  -5  10   6      525.66      538.97     18.74 o 
  -2  10   6      614.23      595.04     29.60 o 
  -1  10   6        2.01        0.81      1.84 o 
   0  10   6      492.82      434.00     16.67 o 
   1  10   6        2.15       -1.13      1.94 o 
   2  10   6      620.95      602.84     23.45 o 
   3  10   6       41.97       37.50      3.92 o 
   4  10   6      110.04       99.13      5.09 o 
   5  10   6      527.27      548.36     25.51 o 
   6  10   6      207.09      198.13     15.80 o 
   7  10   6      387.75      399.85     22.70 o 
   8  10   6       44.14       41.78      7.99 o 
   9  10   6        3.00        0.17      3.48 o 
  10  10   6        4.56        1.90      4.14 o 
  11  10   6      135.42      139.94     15.07 o 
 -10  11   6       53.26       59.63     10.72 o 
  -9  11   6      140.69      125.89     14.64 o 
  -2  11   6       13.57       15.53      6.55 o 
  -1  11   6      108.52       95.38      6.53 o 
   0  11   6      625.83      573.35     15.19 o 
   1  11   6      109.03       96.88      9.68 o 
   2  11   6       12.76       10.17      4.59 o 
   3  11   6        0.20       -0.56      3.63 o 
   4  11   6      149.76      141.03     13.17 o 
   5  11   6      102.20       84.08     10.48 o 
   6  11   6      109.51      119.61     12.75 o 
   7  11   6       57.43       61.57      9.64 o 
   8  11   6       23.21       30.64      7.69 o 
   9  11   6      139.11      126.21     13.95 o 
  10  11   6       50.18       52.48      9.65 o 
  11  11   6       68.46       64.94     10.62 o 
  -9  12   6      131.87      177.78     17.68 o 
  -8  12   6       15.72       15.28      7.00 o 
  -2  12   6      128.47      111.51     11.19 o 
  -1  12   6       17.32       15.60      4.75 o 
   0  12   6        5.24        6.22      3.59 o 
   1  12   6       18.58       19.10      5.16 o 
   2  12   6      129.55      131.54     12.55 o 
   3  12   6      111.94       99.22     11.01 o 
   4  12   6      132.36      153.08     13.79 o 
   5  12   6      190.02      215.44     16.59 o 
   6  12   6       14.45       11.27      4.85 o 
   7  12   6       67.17       64.06      9.76 o 
   8  12   6       15.51        7.20      3.57 o 
   9  12   6      134.99      133.65     14.42 o 
  10  12   6       50.84       60.38     10.47 o 
  -8  13   6       46.78       62.27     11.12 o 
  -7  13   6      213.26      245.20     20.05 o 
  -2  13   6       13.33       16.05      5.07 o 
  -1  13   6      132.73      143.51     12.92 o 
   0  13   6        2.52        4.97      4.00 o 
   1  13   6      129.39      132.98     12.65 o 
   2  13   6       13.00       13.39      5.12 o 
   3  13   6      117.54      120.29     12.41 o 
   4  13   6        4.14        3.35      3.20 o 
   5  13   6       78.88       83.78     10.83 o 
   6  13   6       31.09       36.20      7.85 o 
   7  13   6      217.61      244.33     18.57 o 
   8  13   6       46.69       44.22      8.83 o 
   9  13   6       53.83       41.94      8.97 o 
  10  13   6        2.06       -0.87      3.94 o 
  -7  14   6      106.77      147.20     16.15 o 
  -6  14   6       86.05       94.33     12.86 o 
  -2  14   6      348.13      326.28     19.12 o 
  -1  14   6       41.62       44.41      7.65 o 
   0  14   6        1.61        5.01      3.58 o 
   1  14   6       42.38       56.33      8.74 o 
   2  14   6      341.03      318.54     19.78 o 
   3  14   6        2.90       -0.03      3.43 o 
   4  14   6      154.43      153.74     14.40 o 
   5  14   6      131.97      129.99     13.48 o 
   6  14   6       82.40       85.31     11.25 o 
   7  14   6      108.41      115.91     13.25 o 
   8  14   6       79.91       89.08     12.01 o 
  -6  15   6       23.35       20.43      7.96 o 
  -5  15   6       10.19       10.33      6.58 o 
  -1  15   6       45.55       37.46      6.97 o 
   0  15   6       96.73      101.96     11.21 o 
   1  15   6       44.41       47.11      8.00 o 
   2  15   6      109.30      109.14     11.94 o 
   3  15   6      141.83      149.12     14.15 o 
   4  15   6       20.91       29.43      6.85 o 
   5  15   6        9.81        8.51      4.84 o 
   6  15   6       23.09       20.77      6.06 o 
   7  15   6       34.51       44.51      8.92 o 
  -5  16   6        7.14       10.28      5.91 o 
  -4  16   6      151.98      142.52     15.33 o 
  -3  16   6       28.53       25.41      7.29 o 
  -1  16   6       93.38       83.67     10.27 o 
   0  16   6       99.64      100.02     11.06 o 
   1  16   6       95.12       67.77      9.55 o 
   2  16   6       41.74       41.83      7.79 o 
   3  16   6       28.17       37.40      7.47 o 
   4  16   6      147.13      144.33     14.21 o 
   5  16   6        7.76       20.46      5.83 o 
  -2  17   6       25.20       25.57      7.60 o 
  -1  17   6       81.89       59.09      9.91 o 
   0  17   6        4.75        6.76      5.38 o 
   1  17   6       83.00       78.22     10.46 o 
   0   0   7      108.72      111.80     10.94 o 
   1   0   7        3.39        3.91      2.91 o 
   2   0   7      421.02      427.77     21.01 o 
   3   0   7      435.32      406.91     20.62 o 
   4   0   7      287.20      277.52     17.17 o 
   5   0   7      318.63      316.61     18.40 o 
   6   0   7        1.67       -2.54      3.73 o 
   7   0   7       84.18      102.20     11.17 o 
   8   0   7      137.81      139.83     13.14 o 
   9   0   7      204.00      189.98     15.48 o 
  10   0   7       41.36       45.72      7.99 o 
  11   0   7       25.30       27.01      7.04 o 
  12   0   7       19.05       16.42      5.60 o 
  13   0   7        7.84        8.28      4.45 o 
  14   0   7       56.52       48.46      9.11 o 
 -14   1   7      159.22      172.78     16.49 o 
 -13   1   7        9.13       15.15      5.48 o 
 -12   1   7       16.84       11.80      4.68 o 
 -11   1   7        1.05        1.18      3.67 o 
 -10   1   7      151.53      157.18     14.36 o 
  -9   1   7       40.85       54.38      8.83 o 
  -8   1   7        2.50       -0.61      3.20 o 
  -7   1   7      244.58      248.37     16.80 o 
  -6   1   7        8.00       12.13      4.72 o 
  -5   1   7      456.77      437.44     21.50 o 
  -4   1   7      122.49       93.44     10.07 o 
  -3   1   7      378.31      365.08     19.39 o 
  -2   1   7      602.97      594.13     24.59 o 
  -1   1   7      116.30      117.98      7.86 o 
   0   1   7        7.33        8.38      5.63 o 
   1   1   7      120.06      118.71      7.99 o 
   2   1   7      607.20      611.05     25.21 o 
   3   1   7      384.85      364.30     19.76 o 
   4   1   7      125.79      108.29     11.08 o 
   5   1   7      448.74      416.88     21.43 o 
   6   1   7        8.23       -1.55      3.68 o 
   7   1   7      244.89      248.43     17.11 o 
   8   1   7        3.19        3.37      3.33 o 
   9   1   7       39.56       42.94      7.90 o 
  10   1   7      149.53      125.35     13.16 o 
  11   1   7        1.20       -2.93      4.09 o 
  12   1   7       18.38       34.73      8.08 o 
  13   1   7        8.70       18.29      6.59 o 
 -14   2   7       32.37       35.37      5.77 o 
 -13   2   7       79.09       77.49     11.01 o 
 -12   2   7      106.82      105.35     12.35 o 
 -11   2   7      171.45      169.63     15.04 o 
 -10   2   7      199.21      179.44     15.18 o 
  -9   2   7        1.68        3.69      3.57 o 
  -8   2   7       22.28       20.87      5.63 o 
  -7   2   7        8.27        4.52      4.00 o 
  -6   2   7       91.22      104.73     10.85 o 
  -5   2   7      246.22      213.72     15.05 o 
  -4   2   7      214.11      225.91     15.20 o 
  -3   2   7      366.72      329.31     18.35 o 
  -2   2   7      143.49      138.77      8.60 o 
  -1   2   7       86.18      100.90     19.03 o 
   0   2   7        0.00        2.84      5.16 o 
   1   2   7       83.84       99.69     10.73 o 
   2   2   7      140.65      149.54     12.97 o 
   3   2   7      366.21      329.07     18.87 o 
   4   2   7      218.84      203.99     15.10 o 
   5   2   7      251.97      209.49     15.50 o 
   6   2   7       90.20       91.73     10.51 o 
   7   2   7        7.68        9.53      4.56 o 
   8   2   7       24.18       27.22      6.66 o 
   9   2   7        1.21       -0.73      3.56 o 
  10   2   7      198.90      209.17     17.03 o 
  11   2   7      171.95      151.36     14.92 o 
  12   2   7      107.27      122.42     13.75 o 
  13   2   7       78.49       75.05     11.08 o 
 -13   3   7       13.37        5.68      4.18 o 
 -12   3   7       32.98       24.23      6.38 o 
 -11   3   7       15.01       25.25      6.55 o 
 -10   3   7       24.02       27.11      6.40 o 
  -9   3   7       28.53       34.43      6.90 o 
  -8   3   7      120.12      135.74     12.46 o 
  -7   3   7       41.65       42.52      7.17 o 
  -6   3   7      195.29      208.04     14.93 o 
  -5   3   7      265.16      241.56     15.87 o 
  -4   3   7       66.50       60.90      8.23 o 
  -3   3   7      587.23      615.68     24.85 o 
  -2   3   7      139.85      131.25      8.37 o 
  -1   3   7      646.46      706.05     19.04 o 
   0   3   7      379.63      379.41     13.90 o 
   1   3   7      654.04      685.25     27.11 o 
   2   3   7      143.38      137.19     12.39 o 
   3   3   7      602.19      612.54     25.91 o 
   4   3   7       69.04       70.13      9.22 o 
   5   3   7      258.94      227.82     16.29 o 
   6   3   7      191.15      209.04     15.74 o 
   7   3   7       41.38       41.81      7.80 o 
   8   3   7      116.56      119.42     12.59 o 
   9   3   7       29.42       34.60      7.36 o 
  10   3   7       24.03       39.85      8.28 o 
  11   3   7       14.84       28.14      7.24 o 
  12   3   7       33.62       35.12      8.17 o 
  13   3   7       13.37        5.64      4.67 o 
 -13   4   7        2.40        7.41      4.17 o 
 -12   4   7       36.80       29.52      6.90 o 
 -11   4   7       87.30       97.09     11.20 o 
 -10   4   7       56.30       56.97      8.64 o 
  -9   4   7       63.39       57.60      8.58 o 
  -8   4   7      323.17      311.05     18.63 o 
  -7   4   7       82.48       93.02     10.27 o 
  -6   4   7       14.72       19.56      5.24 o 
  -5   4   7      150.66      152.41     12.60 o 
  -4   4   7      198.14      174.02     13.35 o 
  -3   4   7       78.73       78.23      9.19 o 
  -2   4   7      263.43      229.92     10.93 o 
  -1   4   7      488.07      479.31     15.70 o 
   0   4   7      439.89      413.43     21.43 o 
   1   4   7      497.13      516.14     23.97 o 
   2   4   7      256.92      219.68     15.63 o 
   3   4   7       79.23       61.28      8.94 o 
   4   4   7      201.46      177.11     14.45 o 
   5   4   7      152.68      135.57     12.76 o 
   6   4   7       13.55       21.57      6.06 o 
   7   4   7       82.71       97.45     11.44 o 
   8   4   7      326.81      329.10     20.68 o 
   9   4   7       62.27       70.82     10.08 o 
  10   4   7       57.27       67.55     10.12 o 
  11   4   7       85.38       84.85     11.61 o 
  12   4   7       35.49       16.31      6.15 o 
 -13   5   7       24.37       24.71      6.68 o 
 -12   5   7       56.29       73.77     10.29 o 
 -11   5   7      111.20      139.27     13.31 o 
 -10   5   7       65.25       64.06      8.97 o 
  -9   5   7      163.67      153.91     13.37 o 
  -8   5   7      109.21      127.18     12.04 o 
  -7   5   7       34.17       46.81      7.61 o 
  -6   5   7      160.97      151.44     12.57 o 
  -5   5   7      227.65      225.01     15.06 o 
  -4   5   7       43.17       38.46      6.78 o 
  -3   5   7      159.31      147.75     12.05 o 
  -2   5   7       15.73       11.84      4.08 o 
  -1   5   7      177.95      194.51     10.02 o 
   0   5   7      328.23      323.29     19.14 o 
   1   5   7      177.25      181.80     14.47 o 
   2   5   7       15.22       13.30      4.70 o 
   3   5   7      163.08      164.96     14.02 o 
   4   5   7       44.91       43.31      7.72 o 
   5   5   7      227.76      227.27     16.69 o 
   6   5   7      157.44      118.85     12.24 o 
   7   5   7       36.09       59.57      9.16 o 
   8   5   7      112.17      103.02     12.00 o 
   9   5   7      157.59      159.50     14.99 o 
  10   5   7       66.38       71.29     10.33 o 
  11   5   7      110.48      124.63     14.08 o 
  12   5   7       54.48       69.16     11.11 o 
 -13   6   7        5.87        5.85      3.54 o 
 -12   6   7       56.40       71.20      9.71 o 
 -11   6   7       36.07       34.66      6.88 o 
 -10   6   7       56.17       51.28      8.04 o 
  -9   6   7       92.13       84.82     10.15 o 
  -8   6   7      180.06      194.49     14.53 o 
  -7   6   7       13.55       13.93      4.81 o 
  -6   6   7      128.67      143.14     12.08 o 
  -5   6   7       11.04       17.95      4.74 o 
  -4   6   7      310.89      324.95     17.69 o 
  -3   6   7      178.86      172.36     12.92 o 
  -2   6   7      128.68      129.24      8.22 o 
  -1   6   7      200.47      195.23     14.94 o 
   0   6   7      268.78      239.31     16.63 o 
   1   6   7      203.67      191.26     15.00 o 
   2   6   7      126.88      135.29     12.62 o 
   3   6   7      178.53      156.97     13.62 o 
   4   6   7      302.77      324.99     19.70 o 
   5   6   7       12.78        5.33      3.78 o 
   6   6   7      131.43      137.98     13.33 o 
   7   6   7       15.13       10.22      5.37 o 
   8   6   7      180.88      180.68     15.85 o 
   9   6   7       91.36      125.72     13.66 o 
  10   6   7       55.33       65.30     10.53 o 
  11   6   7       34.94       34.99      8.40 o 
  12   6   7       55.58       83.86     12.37 o 
 -12   7   7       58.69       48.11      7.99 o 
 -11   7   7       25.26       32.17      6.46 o 
 -10   7   7       24.68       24.11      5.35 o 
  -9   7   7       70.62       65.86      8.80 o 
  -8   7   7      127.70      125.62     11.82 o 
  -7   7   7      234.90      257.98     16.23 o 
  -6   7   7      483.49      489.34     21.84 o 
  -5   7   7      219.40      233.11     15.05 o 
  -4   7   7      800.74      764.91     26.65 o 
  -3   7   7       79.81       89.05      9.27 o 
  -2   7   7      152.71      169.60     14.32 o 
  -1   7   7        0.74        0.29      2.82 o 
   0   7   7       48.76       89.17     10.79 o 
   1   7   7        1.22       -0.28      2.68 o 
   2   7   7      152.95      168.16     14.32 o 
   3   7   7       80.76       65.73      9.15 o 
   4   7   7      807.70      788.70     30.85 o 
   5   7   7      224.35      206.38     16.33 o 
   6   7   7      471.03      486.79     25.19 o 
   7   7   7      230.59      255.02     18.67 o 
   8   7   7      130.94      135.28     14.06 o 
   9   7   7       72.58       79.71     11.09 o 
  10   7   7       24.49       36.68      8.36 o 
  11   7   7       25.24       47.96      9.14 o 
 -10   8   7       37.01       29.59      6.15 o 
  -9   8   7      179.71      211.75     15.02 o 
  -8   8   7       34.22       47.02      7.40 o 
  -7   8   7        7.01       13.95      4.59 o 
  -6   8   7      243.10      255.06     15.78 o 
  -5   8   7      151.29      171.39     12.56 o 
  -4   8   7       51.19       54.07      7.27 o 
  -2   8   7       45.13       59.30      8.90 o 
  -1   8   7       54.42       48.21      7.75 o 
   0   8   7        5.22        2.69      3.72 o 
   1   8   7       53.67       67.85      9.51 o 
   2   8   7       44.12       44.17      4.81 o 
   3   8   7       73.09       73.65     10.49 o 
   4   8   7       51.25       50.84      8.74 o 
   5   8   7      151.04      166.58     14.97 o 
   6   8   7      243.86      259.91     18.71 o 
   7   8   7        6.38       34.99      7.42 o 
   8   8   7       32.89       34.18      7.76 o 
   9   8   7      179.11      205.86     17.83 o 
  10   8   7       39.15       42.82      9.02 o 
  11   8   7       53.76       72.22     11.61 o 
  -8   9   7       38.68       33.79      6.22 o 
  -7   9   7      122.00      139.69     11.69 o 
  -6   9   7      224.64      218.14     14.20 o 
  -5   9   7       25.61       19.14      4.65 o 
  -2   9   7       37.66       31.70      6.89 o 
  -1   9   7      175.69      193.91     15.45 o 
   0   9   7        0.15        5.03      4.35 o 
   1   9   7      180.67      192.77     15.55 o 
   2   9   7       39.78       39.84      7.66 o 
   3   9   7       10.12       16.98      5.57 o 
   4   9   7       93.40       86.65     11.00 o 
   5   9   7       23.89       22.01      6.37 o 
   6   9   7      224.83      244.35     18.33 o 
   7   9   7      123.20      113.07     12.92 o 
   8   9   7       36.77       37.42      8.17 o 
   9   9   7      309.51      320.52     22.37 o 
  10   9   7       48.54       63.40     10.64 o 
  -6  10   7      362.82      379.95     17.94 o 
  -2  10   7      179.90      185.27     15.24 o 
  -1  10   7      226.22      226.84     17.02 o 
   0  10   7       13.89       12.74      4.74 o 
   1  10   7      228.85      269.61     18.49 o 
   2  10   7      175.39      172.36     15.10 o 
   3  10   7      113.73      115.57     12.50 o 
   4  10   7        2.81        0.68      3.36 o 
   5  10   7       10.01        9.82      5.20 o 
   6  10   7      363.28      376.99     23.03 o 
   7  10   7      258.08      254.37     19.46 o 
   8  10   7       38.98       24.45      7.18 o 
   9  10   7       13.73       11.53      5.60 o 
  10  10   7       16.23       23.25      6.49 o 
  -2  11   7       49.24       45.17      8.18 o 
  -1  11   7       20.47       18.47      5.88 o 
   0  11   7        5.69        6.70      4.17 o 
   1  11   7       20.43       10.59      4.86 o 
   2  11   7       50.59       49.43      8.78 o 
   3  11   7       36.03       32.50      7.67 o 
   4  11   7       10.10        3.10      3.80 o 
   5  11   7        8.87        5.50      4.22 o 
   6  11   7       21.22       18.47      6.41 o 
   7  11   7        8.01        5.81      4.49 o 
   8  11   7       53.55       64.15     10.60 o 
   9  11   7       49.70       57.55     10.39 o 
  -2  12   7       64.90       65.73      9.66 o 
  -1  12   7       72.09       78.73     10.68 o 
   0  12   7        0.15       -0.23      3.88 o 
   1  12   7       72.19       63.71      9.47 o 
   2  12   7       64.04       64.48      9.67 o 
   3  12   7        8.70        7.86      4.90 o 
   4  12   7       38.46       54.05      9.03 o 
   5  12   7       11.86        6.20      4.43 o 
   6  12   7      178.15      182.43     16.92 o 
   7  12   7       47.03       54.87      9.86 o 
   8  12   7       52.73       61.86     10.91 o 
  -2  13   7       29.22       19.56      5.81 o 
  -1  13   7      155.88      170.40     15.23 o 
   0  13   7       31.76       25.87      6.49 o 
   1  13   7      151.53      161.11     14.89 o 
   2  13   7       31.64       29.68      7.10 o 
   3  13   7       24.80       25.71      6.95 o 
   4  13   7       89.70       81.13     11.26 o 
   5  13   7       13.34       12.93      4.83 o 
   6  13   7       85.60      100.87     12.88 o 
   7  13   7      122.60      121.74     14.30 o 
   8  13   7       69.16       70.45     11.42 o 
  -2  14   7       12.32       15.43      5.74 o 
  -1  14   7       24.24       27.88      7.47 o 
   0  14   7       15.19       18.27      6.18 o 
   1  14   7       23.90       17.01      5.83 o 
   2  14   7       12.72        5.29      4.40 o 
   3  14   7      260.72      293.58     20.69 o 
   4  14   7       27.40       39.38      8.33 o 
   5  14   7       35.39       47.21      9.20 o 
   6  14   7       34.17       23.77      6.91 o 
  -1  15   7       31.17       39.41      7.89 o 
   0  15   7       24.52       28.47      7.01 o 
   1  15   7       29.42       34.34      7.33 o 
   2  15   7       32.97       26.30      6.93 o 
   3  15   7       92.34       85.72     11.70 o 
   4  15   7       53.93       47.33      9.37 o 
   0   0   8      180.25      210.40     16.10 o 
   1   0   8      618.50      612.30     19.25 o 
   2   0   8       40.98       43.33      8.11 o 
   3   0   8        2.02        4.18      3.93 o 
   4   0   8       35.28       40.39      7.68 o 
   5   0   8        0.03        0.33      3.47 o 
   6   0   8        0.36        6.59      4.26 o 
   7   0   8      183.40      176.27     15.47 o 
   8   0   8      120.32      120.25     13.25 o 
   9   0   8      153.25      174.82     16.04 o 
  10   0   8       50.73       42.03      8.59 o 
  11   0   8       17.57       22.84      6.86 o 
  12   0   8       35.46       41.59      8.77 o 
 -12   1   8        5.86        7.76      4.34 o 
 -11   1   8        4.55        0.69      3.94 o 
 -10   1   8       50.75       47.39      9.04 o 
  -9   1   8      109.31      111.77     12.98 o 
  -8   1   8       52.05       39.75      8.17 o 
  -7   1   8       70.16       77.60     10.36 o 
  -6   1   8       58.82       61.63      9.31 o 
  -5   1   8        5.30        3.41      3.82 o 
  -4   1   8       85.13       89.99     10.94 o 
  -3   1   8      213.82      188.52     15.34 o 
  -2   1   8      384.48      374.32     21.37 o 
  -1   1   8      149.85      160.95     10.12 o 
   0   1   8        8.58        7.27      3.30 o 
   1   1   8      149.26      163.08     14.56 o 
   2   1   8      377.83      391.20     22.08 o 
   3   1   8      216.45      195.13     15.86 o 
   4   1   8       85.68       84.32     10.46 o 
   5   1   8        5.67        6.64      4.07 o 
   6   1   8       59.43       58.17      9.51 o 
   7   1   8       72.20       71.01     10.16 o 
   8   1   8       50.28       56.81      9.50 o 
   9   1   8      106.69      108.44     12.91 o 
  10   1   8       51.84       60.96     10.04 o 
  11   1   8        5.37        5.58      4.37 o 
  12   1   8        5.56        7.42      5.49 o 
 -12   2   8      136.81      133.97     14.67 o 
 -11   2   8       15.74       43.96     10.13 o 
 -10   2   8       54.53       61.75     10.02 o 
  -9   2   8      104.59      101.22     12.09 o 
  -8   2   8       93.84       84.35     10.99 o 
  -7   2   8       78.45       76.96     10.42 o 
  -6   2   8       44.35       33.14      7.13 o 
  -5   2   8        4.50        7.09      4.30 o 
  -4   2   8      170.47      167.42     14.48 o 
  -3   2   8       11.42       23.40      6.08 o 
  -2   2   8       96.10       88.55     10.77 o 
  -1   2   8      265.30      279.74     13.46 o 
   0   2   8      264.89      283.53     13.19 o 
   1   2   8      263.87      264.06     18.39 o 
   2   2   8       94.29      117.38     12.44 o 
   3   2   8       12.37       15.83      5.57 o 
   4   2   8      168.42      179.91     15.40 o 
   5   2   8        4.92        1.19      3.40 o 
   6   2   8       43.49       32.04      7.09 o 
   7   2   8       76.57       62.58     10.05 o 
   8   2   8       90.06      114.79     13.08 o 
   9   2   8      103.92      147.52     15.18 o 
  10   2   8       55.71       68.38     10.61 o 
  11   2   8       15.96       22.40      6.90 o 
  12   2   8      135.88      133.70     15.16 o 
 -12   3   8       35.05       31.54      7.80 o 
 -11   3   8       28.31       31.53      7.10 o 
 -10   3   8       72.66       89.53     11.69 o 
  -9   3   8       51.10       35.09      7.78 o 
  -8   3   8        4.02        1.07      3.47 o 
  -7   3   8       53.29       47.51      8.20 o 
  -6   3   8      227.14      211.78     16.31 o 
  -5   3   8      127.99      102.95     11.53 o 
  -4   3   8       96.28      127.37     12.61 o 
  -3   3   8      142.89      146.31     13.34 o 
  -2   3   8      109.49      110.78      8.45 o 
  -1   3   8      170.81      163.87     10.18 o 
   0   3   8      538.47      543.76     26.11 o 
   1   3   8      170.64      158.21     14.57 o 
   2   3   8      113.30      139.26     13.57 o 
   3   3   8      145.98      146.35     13.97 o 
   4   3   8       97.21      124.51     13.07 o 
   5   3   8      125.14      105.78     12.21 o 
   6   3   8      228.00      199.02     16.62 o 
   7   3   8       52.84       41.65      8.38 o 
   8   3   8        3.21        2.78      3.74 o 
   9   3   8       50.79       58.75      9.87 o 
  10   3   8       74.81       77.28     11.60 o 
  11   3   8       29.06       31.43      7.89 o 
 -12   4   8       47.41       49.06      9.16 o 
 -11   4   8       13.12        7.81      5.30 o 
 -10   4   8      187.48      199.39     16.75 o 
  -9   4   8       58.58       48.19      8.59 o 
  -8   4   8        3.93        7.43      4.32 o 
  -7   4   8       15.45       21.58      6.12 o 
  -6   4   8      250.77      251.18     17.71 o 
  -5   4   8      166.56      189.13     15.15 o 
  -4   4   8      163.16      150.34     13.41 o 
  -3   4   8      119.23      112.08     11.80 o 
  -2   4   8      466.22      458.27     16.72 o 
  -1   4   8      165.59      164.58     11.03 o 
   0   4   8       39.48       53.54      9.05 o 
   1   4   8      159.58      153.42     14.49 o 
   2   4   8      471.59      490.78     25.28 o 
   3   4   8      113.31      112.48     12.34 o 
   4   4   8      158.96      172.76     15.37 o 
   5   4   8      169.93      193.29     16.49 o 
   6   4   8      250.57      244.47     18.55 o 
   7   4   8       14.86       18.84      5.84 o 
   8   4   8        3.21        9.60      4.74 o 
   9   4   8       59.70       59.16     10.25 o 
  10   4   8      183.75      190.83     17.47 o 
  11   4   8       12.71       14.01      6.09 o 
 -11   5   8      114.14      111.74     12.72 o 
 -10   5   8      120.45      148.58     14.70 o 
  -9   5   8      133.65      159.75     14.67 o 
  -8   5   8       16.75       14.51      4.91 o 
  -7   5   8       11.64       15.23      5.76 o 
  -6   5   8       58.92       59.04      8.76 o 
  -5   5   8      289.85      278.94     18.26 o 
  -4   5   8       82.80       70.00      9.15 o 
  -3   5   8       14.20       18.93      5.44 o 
  -2   5   8       42.90       41.52      5.89 o 
  -1   5   8       13.81       12.84      5.32 o 
   0   5   8       39.29       35.13      7.26 o 
   1   5   8       13.45        6.64      4.28 o 
   2   5   8       42.58       40.06      7.97 o 
   3   5   8       14.68       14.79      5.64 o 
   4   5   8       83.00       77.99     10.73 o 
   5   5   8      289.05      316.34     21.13 o 
   6   5   8       60.27       46.47      8.46 o 
   7   5   8       13.41       19.83      6.67 o 
   8   5   8       16.16       14.10      5.65 o 
   9   5   8      134.73      150.70     15.75 o 
  10   5   8      119.14      155.29     16.34 o 
 -11   6   8        3.24        4.73      4.82 o 
 -10   6   8       42.50       46.90      8.24 o 
  -9   6   8       29.00       45.19      8.43 o 
  -8   6   8       48.88       62.49      9.29 o 
  -7   6   8      416.40      428.87     22.76 o 
  -6   6   8       61.25       63.79      9.24 o 
  -5   6   8       49.76       39.22      7.46 o 
  -4   6   8        1.14        4.62      4.04 o 
  -3   6   8      462.47      447.89     22.45 o 
  -2   6   8       90.71       81.81      7.28 o 
  -1   6   8      142.20      135.22     13.57 o 
   0   6   8        5.59        5.69      4.43 o 
   1   6   8      142.43      154.70     14.60 o 
   2   6   8       91.54       93.47     11.49 o 
   3   6   8      452.38      423.89     24.06 o 
   4   6   8        1.10       -1.25      3.83 o 
   5   6   8       48.37       51.72      9.16 o 
   6   6   8       63.11       76.28     10.80 o 
   7   6   8      422.24      419.35     25.17 o 
   8   6   8       48.98       66.86     10.95 o 
   9   6   8       27.84       20.21      6.83 o 
  10   6   8       42.12       38.71      8.96 o 
 -10   7   8        0.24       -4.37      3.98 o 
  -9   7   8       31.35       31.61      7.07 o 
  -8   7   8      245.94      220.56     16.65 o 
  -7   7   8       70.33       79.67     10.02 o 
  -6   7   8       31.17       13.73      4.72 o 
  -5   7   8       67.71       78.36      9.73 o 
  -4   7   8      252.54      255.09     16.88 o 
  -3   7   8       77.18       52.45      7.98 o 
  -2   7   8      197.61      183.76     15.92 o 
  -1   7   8       29.91       25.70      6.99 o 
   0   7   8        1.35       10.47      5.82 o 
   1   7   8       31.71       37.58      7.81 o 
   2   7   8      198.70      185.53     16.15 o 
   3   7   8       78.37       63.19      9.64 o 
   4   7   8      259.57      278.03     19.89 o 
   5   7   8       65.03       52.83      9.29 o 
   6   7   8       28.53       15.35      5.91 o 
   7   7   8       69.76       70.81     11.00 o 
   8   7   8      245.80      271.06     21.01 o 
   9   7   8       33.05       61.07     10.54 o 
  -9   8   8      163.75      166.39     14.59 o 
  -8   8   8       34.79       30.75      6.58 o 
  -7   8   8       79.62       94.45     10.80 o 
  -6   8   8       47.58       55.63      8.26 o 
  -5   8   8      178.14      163.73     13.66 o 
  -4   8   8       68.70       90.86     10.16 o 
  -2   8   8       22.38       21.49      6.30 o 
  -1   8   8       81.29       88.67     11.55 o 
   0   8   8       26.59       34.17      7.68 o 
   1   8   8       81.74       60.41      9.80 o 
   2   8   8       23.22       22.68      6.46 o 
   3   8   8        0.91        1.97      3.86 o 
   4   8   8       67.89       68.44     10.52 o 
   5   8   8      179.00      165.24     16.07 o 
   6   8   8       46.93       48.14      9.34 o 
   7   8   8       78.32       93.56     12.39 o 
   8   8   8       36.31       43.76      9.18 o 
   9   8   8      165.04      165.15     16.99 o 
  -7   9   8      217.46      205.00     15.18 o 
  -6   9   8       51.54       54.97      8.21 o 
  -5   9   8       98.26      104.90     10.71 o 
  -2   9   8       18.63       23.66      6.54 o 
  -1   9   8      100.47      115.79     12.98 o 
   0   9   8      106.45       82.94     11.23 o 
   1   9   8      100.08      119.82     13.38 o 
   2   9   8       19.57       13.09      5.52 o 
   3   9   8        3.50        3.05      3.94 o 
   4   9   8       46.09       56.46      9.86 o 
   5   9   8      100.31       96.05     12.67 o 
   6   9   8       49.52       47.24      9.27 o 
   7   9   8      215.78      261.78     20.76 o 
   8   9   8      105.91      105.13     13.72 o 
  -2  10   8       52.67       50.40      8.83 o 
  -1  10   8      136.39      126.08     13.64 o 
   0  10   8       41.45       56.74      9.65 o 
   1  10   8      131.09      131.45     14.30 o 
   2  10   8       52.71       50.00      9.26 o 
   3  10   8      159.20      153.20     15.39 o 
   4  10   8       25.11       23.08      6.77 o 
   5  10   8      110.32      105.91     13.34 o 
   6  10   8       33.47       46.09      9.52 o 
   7  10   8      146.31      178.24     17.50 o 
   8  10   8       70.54       68.35     11.43 o 
  -2  11   8        8.88        3.24      4.50 o 
  -1  11   8      130.52      135.51     14.42 o 
   0  11   8        7.14       11.64      5.68 o 
   1  11   8      127.47      140.59     14.78 o 
   2  11   8        8.90       14.68      5.54 o 
   3  11   8        9.29       11.06      5.04 o 
   4  11   8        4.48       -3.33      4.89 o 
   5  11   8       54.95       54.84     10.11 o 
   6  11   8        2.02        5.48      4.39 o 
   7  11   8       42.55       32.61      8.25 o 
  -2  12   8       15.86       16.40      5.82 o 
  -1  12   8      101.93      104.11     12.69 o 
   0  12   8      103.98       87.87     12.15 o 
   1  12   8      105.91      103.36     12.84 o 
   2  12   8       15.26       22.19      6.50 o 
   3  12   8       32.43       47.67      9.16 o 
   4  12   8       25.33       14.77      6.45 o 
   5  12   8      194.36      208.53     18.84 o 
   6  12   8       87.11      106.24     13.63 o 
  -1  13   8       32.29       38.64      8.24 o 
   0  13   8      121.54      118.92     13.93 o 
   1  13   8       31.76       23.58      6.90 o 
   2  13   8       34.29       39.61      8.95 o 
   3  13   8       14.48       10.61      5.45 o 
   4  13   8       83.76       64.50     10.73 o 
   5  13   8       22.41       28.06      7.78 o 
  -1  14   8       17.82       22.13      6.02 o 
   0  14   8       76.31       73.78     11.05 o 
   1  14   8       17.11       23.37      6.81 o 
   0   0   9      274.73      309.60     20.92 o 
   1   0   9       92.91       98.51     12.27 o 
   2   0   9       58.76       74.13     10.91 o 
   3   0   9       20.43       24.60      6.90 o 
   4   0   9       98.57      103.61     12.69 o 
   5   0   9       33.43       35.20      8.38 o 
   6   0   9       43.65       37.31      8.00 o 
   7   0   9       30.00       29.88      7.57 o 
   8   0   9      158.52      177.94     17.12 o 
   9   0   9       59.47       66.11     10.99 o 
  10   0   9        7.24        9.75      5.26 o 
 -10   1   9       68.07       85.38     12.27 o 
  -9   1   9        9.26       16.02      6.58 o 
  -8   1   9       20.40       22.80      6.48 o 
  -7   1   9        5.35        6.65      5.27 o 
  -6   1   9      102.71      115.78     13.38 o 
  -5   1   9      125.90      129.20     13.89 o 
  -4   1   9       61.65       65.08     10.18 o 
  -3   1   9       46.76       44.99      8.40 o 
  -2   1   9        2.98        2.20      4.33 o 
  -1   1   9       95.45       98.84     16.55 o 
   0   1   9       81.16       79.40      7.72 o 
   1   1   9       92.44       92.97     11.82 o 
   2   1   9        2.83       -1.37      3.85 o 
   3   1   9       47.91       50.27      9.37 o 
   4   1   9       62.85       73.61     10.86 o 
   5   1   9      124.51      124.72     14.09 o 
   6   1   9      103.48       87.65     12.08 o 
   7   1   9        5.50        9.40      4.87 o 
   8   1   9       18.82       17.35      6.54 o 
   9   1   9        9.82       14.41      5.68 o 
  10   1   9       69.64       77.95     11.81 o 
 -10   2   9       42.89       40.77      8.68 o 
  -9   2   9        7.98        4.67      3.76 o 
  -8   2   9       29.20       30.59      7.49 o 
  -7   2   9       42.18       45.31      8.47 o 
  -6   2   9        8.80        2.37      4.39 o 
  -5   2   9      109.38      124.55     13.80 o 
  -4   2   9       30.79       30.25      7.28 o 
  -3   2   9        4.46        6.03      5.16 o 
  -2   2   9      310.90      299.49     20.54 o 
  -1   2   9        4.79        4.38      9.03 o 
   0   2   9       33.35       33.27      7.40 o 
   1   2   9        4.53        4.71      4.69 o 
   2   2   9      311.32      308.63     21.36 o 
   3   2   9        4.82        5.24      4.97 o 
   4   2   9       29.68       33.16      7.95 o 
   5   2   9      112.60      118.81     13.80 o 
   6   2   9        8.17       12.54      6.23 o 
   7   2   9       40.50       41.69      8.69 o 
   8   2   9       29.47       30.62      7.87 o 
   9   2   9        7.98        7.82      5.11 o 
 -10   3   9        0.72        0.76      3.37 o 
  -9   3   9        1.42        6.99      5.53 o 
  -8   3   9       77.48       56.10      9.80 o 
  -7   3   9       15.02       20.98      6.66 o 
  -6   3   9      161.90      148.91     14.95 o 
  -5   3   9       62.73       70.33     10.56 o 
  -4   3   9      234.44      275.90     19.98 o 
  -3   3   9      395.78      418.54     24.11 o 
  -2   3   9       94.73       99.51     11.87 o 
  -1   3   9       41.83       53.29      6.64 o 
   0   3   9       52.93       63.97     10.12 o 
   1   3   9       42.65       65.20     10.55 o 
   2   3   9       96.22      100.84     12.52 o 
   3   3   9      403.45      446.98     25.90 o 
   4   3   9      231.72      236.86     19.29 o 
   5   3   9       59.84       52.20      9.53 o 
   6   3   9      162.11      160.66     16.10 o 
   7   3   9       15.16       16.79      6.30 o 
   8   3   9       78.92       70.57     11.34 o 
   9   3   9        1.10        5.90      4.94 o 
 -10   4   9       16.05        5.82      4.42 o 
  -9   4   9       12.58       11.43      5.80 o 
  -8   4   9       30.01       14.46      5.86 o 
  -7   4   9       52.35       44.57      8.70 o 
  -6   4   9      119.54      117.78     13.51 o 
  -5   4   9       27.11       32.53      7.22 o 
  -4   4   9      142.22      146.59     14.79 o 
  -3   4   9       29.88       39.36      8.00 o 
  -2   4   9       92.15      101.32     12.04 o 
  -1   4   9       58.19       63.77     10.59 o 
   0   4   9       26.91       21.16      6.70 o 
   1   4   9       58.21       53.59      9.45 o 
   2   4   9       87.35       79.04     11.65 o 
   3   4   9       29.71       34.95      7.91 o 
   4   4   9      140.39      136.25     14.94 o 
   5   4   9       28.25       35.40      8.76 o 
   6   4   9      123.83      113.68     14.11 o 
   7   4   9       52.57       70.83     11.46 o 
   8   4   9       28.71       31.88      8.06 o 
   9   4   9       11.77       17.60      6.53 o 
  -9   5   9        5.62        0.59      4.49 o 
  -8   5   9       55.40       58.15      9.84 o 
  -7   5   9       94.92       98.72     12.36 o 
  -6   5   9       10.36        9.00      4.71 o 
  -5   5   9       96.76      123.04     13.37 o 
  -4   5   9      412.95      386.00     23.00 o 
  -3   5   9      135.97      142.39     14.19 o 
  -2   5   9       14.91        6.22      4.43 o 
  -1   5   9       16.13       24.07      7.26 o 
   0   5   9        0.02        0.52      3.60 o 
   1   5   9       16.04       15.96      6.09 o 
   2   5   9       14.19       16.05      5.80 o 
   3   5   9      136.28      133.13     15.00 o 
   4   5   9      410.63      409.76     25.51 o 
   5   5   9       97.24      112.38     13.84 o 
   6   5   9       11.71       20.42      7.16 o 
   7   5   9       93.99       97.97     13.18 o 
   8   5   9       56.81       57.97     10.41 o 
  -9   6   9       36.57       43.91      8.53 o 
  -8   6   9       14.25       -1.19      3.68 o 
  -7   6   9      102.46      133.35     14.12 o 
  -6   6   9      173.46      188.03     16.26 o 
  -5   6   9      120.14      132.82     13.76 o 
  -4   6   9       93.27       83.61     11.29 o 
  -3   6   9      212.45      222.32     17.13 o 
  -1   6   9       20.84       20.87      6.96 o 
   0   6   9      266.79      262.63     20.34 o 
   1   6   9       20.88       16.52      6.09 o 
   2   6   9      132.90      137.38     15.02 o 
   3   6   9      212.28      233.55     19.41 o 
   4   6   9       88.22       69.75     11.20 o 
   5   6   9      118.18       95.53     12.97 o 
   6   6   9      177.67      164.08     16.74 o 
   7   6   9      101.96       77.53     11.84 o 
  -8   7   9       49.83       65.37     10.11 o 
  -7   7   9      202.39      185.88     16.36 o 
  -6   7   9        3.61        2.88      3.73 o 
  -5   7   9       32.10       30.65      7.23 o 
  -4   7   9       10.33       15.57      5.97 o 
  -2   7   9       14.34       10.49      5.12 o 
  -1   7   9      206.94      204.31     18.02 o 
   0   7   9        1.07        9.36      5.72 o 
   1   7   9      206.19      212.91     18.55 o 
   2   7   9       14.14       15.04      6.77 o 
   3   7   9       19.31       35.53      8.33 o 
   4   7   9       10.22       18.06      6.43 o 
   5   7   9       33.52       26.07      7.20 o 
   6   7   9        3.42        0.02      3.85 o 
   7   7   9      202.69      196.41     18.78 o 
  -7   8   9       94.79       98.63     11.81 o 
  -6   8   9       71.05       73.93     10.34 o 
  -5   8   9       86.10       67.91      9.76 o 
  -2   8   9       38.50       31.68      7.81 o 
  -1   8   9       19.02       19.27      6.63 o 
   0   8   9        5.82        7.55      5.39 o 
   1   8   9       19.71       22.26      6.90 o 
   2   8   9       39.44       37.93      8.73 o 
   3   8   9       31.58       18.70      6.81 o 
   4   8   9       64.08       78.10     11.90 o 
   5   8   9       86.08       86.60     12.59 o 
   6   8   9       70.72       57.53     10.57 o 
  -1   9   9       51.19       51.32      9.93 o 
   0   9   9       78.01       73.17     11.78 o 
   1   9   9       50.18       41.63      8.54 o 
   2   9   9       50.32       49.98      9.79 o 
   3   9   9        1.15       12.45      6.34 o 
   4   9   9       37.45       38.46      8.28 o 
   5   9   9      134.55      111.40     14.20 o 
  -1  10   9       62.36       57.59     10.54 o 
   0  10   9       48.79       31.50      8.02 o 
   1  10   9       61.81       33.29      8.40 o 
   2  10   9       58.54       63.91     11.00 o 
   3  10   9        1.89        4.37      3.94 o 
   4  10   9       97.78       96.33     13.23 o 
  -1  11   9       19.56       15.08      6.26 o 
   0  11   9        1.75        7.88      5.51 o 
   1  11   9       18.36        9.47      4.19 o 
   2  11   9       29.08        8.49      5.01 o 
   3  11   9       63.04       56.37     10.60 o 
   0   0  10       56.80       76.05     11.43 o 
   1   0  10        8.63       11.17      5.48 o 
   2   0  10      114.30      152.18     16.11 o 
   3   0  10       15.99       13.96      5.72 o 
   4   0  10        0.88       -4.52      5.55 o 
   5   0  10        0.22        9.61      5.26 o 
   6   0  10        2.79        8.23      5.52 o 
   7   0  10        0.64        0.26      3.76 o 
  -7   1  10        8.13        4.51      4.71 o 
  -6   1  10       46.77       43.12      9.54 o 
  -5   1  10       35.04       37.03      8.57 o 
  -4   1  10       43.52       32.62      8.07 o 
  -3   1  10       75.57       71.87     11.40 o 
  -2   1  10       18.99       16.74      6.27 o 
  -1   1  10       17.61       28.71      7.35 o 
   0   1  10       80.45       92.13     12.83 o 
   1   1  10       16.76       16.50      6.60 o 
   2   1  10       18.03       22.60      7.15 o 
   3   1  10       74.25      114.02     14.27 o 
   4   1  10       41.81       53.15     10.54 o 
   5   1  10       35.19       21.94      6.73 o 
   6   1  10       47.77       39.31      8.95 o 
   7   1  10        8.74       18.96      6.33 o 
  -7   2  10       68.29       75.38     12.01 o 
  -6   2  10      123.58      134.29     15.32 o 
  -5   2  10       31.94       44.65      9.32 o 
  -4   2  10        1.11        3.26      4.84 o 
  -3   2  10       36.85       32.91      8.08 o 
  -2   2  10       58.11       57.35     10.10 o 
  -1   2  10       18.79       19.90      6.41 o 
   0   2  10       18.84        5.34      4.33 o 
   1   2  10       18.30       19.03      7.32 o 
   2   2  10       56.91       63.53     10.90 o 
   3   2  10       36.83       18.91      6.40 o 
   4   2  10        1.31       13.41      7.29 o 
   5   2  10       30.67       36.72      8.61 o 
   6   2  10      122.34      159.72     17.22 o 
  -7   3  10      104.65       82.62     12.33 o 
  -6   3  10       34.51       33.27      8.54 o 
  -5   3  10      136.25      125.71     14.59 o 
  -4   3  10       69.22       59.44     10.25 o 
  -3   3  10       57.06       44.79      9.32 o 
  -2   3  10      131.91      122.08     14.18 o 
   0   3  10       34.09       22.48      6.90 o 
   1   3  10      110.23      110.91     13.85 o 
   2   3  10      129.67      135.06     15.46 o 
   3   3  10       54.95       38.70      9.15 o 
   4   3  10       71.99       76.67     12.11 o 
   5   3  10      134.54      133.73     15.96 o 
   6   3  10       32.95       38.77      9.39 o 
  -7   4  10      119.14      121.95     14.85 o 
  -6   4  10       85.71       76.92     11.72 o 
  -5   4  10       92.38      102.23     13.19 o 
  -4   4  10       50.18       55.43     10.37 o 
  -3   4  10      168.39      148.71     15.34 o 
  -2   4  10       12.85        8.23      4.85 o 
  -1   4  10       24.57       29.02      7.99 o 
   0   4  10      142.63      138.57     15.80 o 
   1   4  10       26.27       26.02      7.84 o 
   2   4  10       12.00       14.09      6.27 o 
   3   4  10      165.58      173.74     17.84 o 
   4   4  10       51.04       41.76      9.83 o 
   5   4  10       90.11       98.76     14.12 o 
  -6   5  10        3.64        5.50      4.51 o 
  -5   5  10      232.96      204.82     18.36 o 
  -4   5  10       91.32       83.66     11.99 o 
  -3   5  10       21.38       20.42      6.94 o 
  -1   5  10       73.52       89.88     12.81 o 
   0   5  10       20.06       27.55      7.49 o 
   1   5  10       72.44       83.43     12.81 o 
   2   5  10       72.13       49.75     10.36 o 
   3   5  10       22.07       41.95      9.33 o 
   4   5  10       92.26       76.61     12.14 o 
  -5   6  10       99.72       97.08     12.82 o 
  -4   6  10       22.55       25.65      7.50 o 
  -1   6  10       31.16       11.30      5.70 o 
   0   6  10        9.02       21.63      7.32 o 
   1   6  10       31.84       29.24      9.47 o 
   2   6  10       16.41       16.66      6.81 o 
   3   6  10      120.77      129.52     15.69 o 
  -1   7  10       18.38       19.45      6.89 o 
   0   7  10       17.09       23.32      8.21 o 
   1   7  10       18.00       28.87      7.82 o 
   2   7  10        7.66        0.04      4.74 o 
                                                 
